# Supplementary material for: Acquisition of regulator on virulence plasmid of hypervirulent Klebsiella allows bacterial lifestyle switch in response to iron
Source: mBio. 2023 Aug 2;14(4):e01297-23. doi: 10.1128/mbio.01297-23 (PMC10470599; doi:10.1128/mbio.01297-23)
Supplement: Table S1 — RNAseq data. [file mbio.01297-23-s0008.xlsx]

## Sheet: HVP2vsSGH2.DEG_down
Gene_id	readcount_HVP2	readcount_SGH2	log2FoldChange	pval	padj	gene_name	description
Novel00041	275.594	1822.34	-2.7252	8.3409e-33	4.3312e-31	-//-
Novel00044	292.913	491.589	-0.74698	0.0018549	0.018781	-//-
Novel00100	81.2505	177.451	-1.127	0.00022116	0.0027332	-//-
SGH10_RS00020	3289.95	6352.21	-0.94919	6.3688e-06	0.00010388	gyrB	DNA topoisomerase (ATP-hydrolyzing) subunit B
SGH10_RS00840	33.4564	91.9635	-1.4588	0.00018416	0.0023163	lldD	alpha-hydroxy-acid oxidizing enzyme
SGH10_RS00990	1028.64	2409.12	-1.2278	8.4782e-09	1.9349e-07	glyQ	glycine--tRNA ligase subunit alpha
SGH10_RS00995	3805.8	6610.19	-0.79649	9.5633e-05	0.0012796	SGH10_RS00995	glycine--tRNA ligase subunit beta
SGH10_RS01000	65.2934	143.763	-1.1387	0.00013912	0.0017855	SGH10_RS01000	type I toxin-antitoxin system toxin HokA
SGH10_RS01060	719.351	1757.46	-1.2887	1.8088e-09	4.3197e-08	SGH10_RS01060	OmpA family lipoprotein
SGH10_RS01095	56.5154	615.616	-3.4453	5.0481e-08	1.0543e-06	SGH10_RS01095	ankyrin repeat domain-containing protein
SGH10_RS01650	659.917	1154.07	-0.80637	0.00016315	0.0020705	SGH10_RS01650	gluconokinase
SGH10_RS01775	871.112	1955.58	-1.1667	8.9285e-08	1.831e-06	SGH10_RS01775	RNA-binding transcriptional accessory protein
SGH10_RS01865	716.082	1412.13	-0.97968	7.9626e-06	0.00012731	SGH10_RS01865	3-dehydroquinate synthase
SGH10_RS02020	3701.73	7611.14	-1.0399	4.6744e-07	8.9082e-06	SGH10_RS02020	FKBP-type peptidyl-prolyl cis-trans isomerase
SGH10_RS02205	4281.19	6876.72	-0.68371	0.0035158	0.032516	SGH10_RS02205	30S ribosomal protein S11
SGH10_RS02210	13198.5	21887.1	-0.72971	0.00023273	0.0028451	SGH10_RS02210	30S ribosomal protein S4
SGH10_RS02605	7524.04	13231.4	-0.81438	0.00064166	0.0072491	SGH10_RS02605	glutamate synthase large subunit
SGH10_RS02695	446.522	826.757	-0.88873	8.6646e-05	0.0011687	SGH10_RS02695	arabinose-5-phosphate isomerase KdsD
SGH10_RS02715	117.054	232.845	-0.9922	0.00032865	0.0038834	SGH10_RS02715	lipid asymmetry maintenance ABC transporter permease subunit MlaE
SGH10_RS02740	457.618	791.591	-0.79061	0.00048967	0.0056446	murA	UDP-N-acetylglucosamine 1-carboxyvinyltransferase
SGH10_RS03095	193.121	373.872	-0.95304	0.00021629	0.0026905	SGH10_RS03095	LysR family transcriptional regulator
SGH10_RS03390	37.8299	190.146	-2.3295	4.5187e-13	1.2476e-11	SGH10_RS03390	hypothetical protein
SGH10_RS03485	250.712	578.063	-1.2052	1.9793e-07	3.8764e-06	SGH10_RS03485	undecaprenyl-diphosphatase
SGH10_RS03760	69.2028	605.31	-3.1288	0.00083086	0.0091492	SGH10_RS03760	hypothetical protein
SGH10_RS03765	21.1766	158.591	-2.9048	0.001373	0.014391	SGH10_RS03765	IS3 family transposase
SGH10_RS03790	148.86	252.379	-0.76164	0.004567	0.040327	SGH10_RS03790	ornithine decarboxylase
SGH10_RS04035	270.305	685.256	-1.3421	4.7171e-08	9.9253e-07	gcvT	glycine cleavage system aminomethyltransferase GcvT
SGH10_RS04040	275.498	437.072	-0.66583	0.0046313	0.040704	gcvH	glycine cleavage system protein H
SGH10_RS04130	997.759	1527.41	-0.61432	0.0042803	0.038152	prfB	peptide chain release factor 2
SGH10_RS04135	1029.61	2815.48	-1.4513	1.1454e-11	3.0436e-10	lysS	lysine--tRNA ligase
SGH10_RS04525	180.227	837.263	-2.2159	5.569e-20	1.9824e-18	SGH10_RS04525	bifunctional acyl-ACP--phospholipid O-acyltransferase/long-chain-fatty-acid--ACP ligase
SGH10_RS04530	142.892	389.139	-1.4454	1.1962e-08	2.6446e-07	SGH10_RS04530	MFS transporter
SGH10_RS04540	132.32	415.202	-1.6498	4.4222e-06	7.3834e-05	SGH10_RS04540	YgdI/YgdR family lipoprotein
SGH10_RS04615	30.6766	117.626	-1.939	4.7348e-08	9.9255e-07	SGH10_RS04615	hypothetical protein
SGH10_RS04625	118.761	206.106	-0.79533	0.0058	0.049144	amiC	N-acetylmuramoyl-L-alanine amidase
SGH10_RS05125	45.4218	98.0734	-1.1105	0.0013186	0.013898	SGH10_RS05125	sulfate adenylyltransferase subunit CysN
SGH10_RS05130	11.2691	32.6304	-1.5338	0.005656	0.04814	cysC	adenylyl-sulfate kinase
SGH10_RS05225	1634.94	2539.42	-0.63527	0.0031093	0.029185	mutS	DNA mismatch repair protein MutS
SGH10_RS05565	5276.09	8368.5	-0.6655	0.0015866	0.016417	SGH10_RS05565	alanine--tRNA ligase
SGH10_RS05640	219.509	365.045	-0.73379	0.0020975	0.020792	emrB	multidrug efflux MFS transporter subunit EmrB
SGH10_RS05655	56.5721	109.82	-0.95697	0.0041845	0.037535	SGH10_RS05655	L-valine transporter subunit YgaH
SGH10_RS05660	246.16	647.355	-1.395	1.4528e-09	3.4843e-08	SGH10_RS05660	branched-chain amino acid ABC transporter permease
SGH10_RS06280	829.902	1639.95	-0.98264	3.249e-06	5.539e-05	SGH10_RS06280	elongation factor 4
SGH10_RS06285	520.387	971.634	-0.90083	3.345e-05	0.00048795	SGH10_RS06285	signal peptidase I
SGH10_RS06340	3364.43	6959.03	-1.0485	0.00020322	0.0025336	SGH10_RS06340	phosphoribosylformylglycinamidine synthase
SGH10_RS06355	388.586	646.113	-0.73355	0.0058383	0.049395	SGH10_RS06355	two-component system response regulator GlrR
SGH10_RS06425	45.3031	151.479	-1.7414	1.245e-07	2.544e-06	SGH10_RS06425	hypothetical protein
SGH10_RS06445	667.651	1025.5	-0.61916	0.0037365	0.034221	SGH10_RS06445	IscS subfamily cysteine desulfurase
SGH10_RS06510	1577.03	4030.19	-1.3536	9.7367e-11	2.5164e-09	SGH10_RS06510	nucleoside-diphosphate kinase
SGH10_RS06515	453.964	1119.5	-1.3022	3.0922e-09	7.2622e-08	SGH10_RS06515	hypothetical protein
SGH10_RS06540	579.303	877.884	-0.59971	0.0051124	0.044178	SGH10_RS06540	tetratricopeptide repeat protein
SGH10_RS06620	21.7258	67.1212	-1.6274	8.0347e-05	0.0010932	SGH10_RS06620	hypothetical protein
SGH10_RS06625	7.73359	36.26	-2.2292	0.00023942	0.0029142	SGH10_RS06625	exodeoxyribonuclease VIII
SGH10_RS07330	69.2595	517.49	-2.9014	9.1407e-28	4.0419e-26	SGH10_RS07330	DUF2502 domain-containing protein
SGH10_RS07665	305.512	488.58	-0.67736	0.0048962	0.042635	SGH10_RS07665	hypothetical protein
SGH10_RS07675	431.493	722.666	-0.74399	0.00052678	0.0060478	SGH10_RS07675	NADH-quinone oxidoreductase subunit B
SGH10_RS07680	528.675	1102.61	-1.0605	3.3639e-05	0.00048946	SGH10_RS07680	NADH-quinone oxidoreductase subunit C/D
SGH10_RS07685	62.1912	152.464	-1.2937	0.0050493	0.043765	SGH10_RS07685	NADH-quinone oxidoreductase subunit NuoE
SGH10_RS07690	247.55	558.511	-1.1739	0.0050917	0.044066	SGH10_RS07690	NADH-quinone oxidoreductase subunit NuoF
SGH10_RS07725	276.579	460.857	-0.73663	0.0011449	0.012158	SGH10_RS07725	NADH-quinone oxidoreductase subunit M
SGH10_RS07730	265.452	464.268	-0.80651	0.00075678	0.0083988	SGH10_RS07730	NADH-quinone oxidoreductase subunit N
SGH10_RS07855	2057.15	3359.62	-0.70765	0.00051337	0.0059059	SGH10_RS07855	ribonucleoside-diphosphate reductase subunit alpha
SGH10_RS07870	2569.43	5150.17	-1.0032	8.9868e-07	1.6569e-05	SGH10_RS07870	DNA topoisomerase (ATP-hydrolyzing) subunit A
SGH10_RS08050	137.624	251.449	-0.86953	0.0010253	0.011032	uxuA	mannonate dehydratase
SGH10_RS08055	188.778	404.205	-1.0984	4.029e-06	6.7469e-05	SGH10_RS08055	elongation factor P-like protein YeiP
SGH10_RS08180	329.087	676.411	-1.0394	4.6136e-06	7.6803e-05	SGH10_RS08180	hypothetical protein
SGH10_RS08240	739.927	1575.05	-1.0899	0.0029336	0.02786	SGH10_RS08240	beta-glucosidase BglX
SGH10_RS08285	1485.01	2527.77	-0.76739	0.00022885	0.002813	metG	methionine--tRNA ligase
SGH10_RS08540	3644.49	15914.1	-2.1265	2.3207e-24	9.25e-23	SGH10_RS08540	GalU regulator GalF
SGH10_RS08545	564.254	2757.68	-2.289	6.6768e-26	2.7584e-24	SGH10_RS08545	phosphatase PAP2 family protein
SGH10_RS08550	1035.94	3682.71	-1.8298	7.251e-18	2.3587e-16	SGH10_RS08550	capsule assembly Wzi family protein
SGH10_RS08555	5249.14	12333.6	-1.2324	1.2333e-09	2.9704e-08	SGH10_RS08555	polysaccharide export protein
SGH10_RS08560	942.752	2095.15	-1.1521	3.7687e-08	8.0493e-07	SGH10_RS08560	protein-tyrosine-phosphatase
SGH10_RS08565	14562.5	28594.8	-0.97349	1.2782e-06	2.2895e-05	SGH10_RS08565	polysaccharide biosynthesis tyrosine autokinase
SGH10_RS08570	3575.96	8348.65	-1.2232	2.3749e-09	5.6008e-08	SGH10_RS08570	polysaccharide pyruvyl transferase family protein
SGH10_RS08575	3067.53	6929.9	-1.1758	6.4839e-09	1.4858e-07	SGH10_RS08575	mucoviscosity-associated protein
SGH10_RS08580	6626.05	13812.8	-1.0598	1.7537e-07	3.5199e-06	SGH10_RS08580	glycosyltransferase
SGH10_RS08585	2504.37	4631.45	-0.88702	1.3848e-05	0.00021592	SGH10_RS08585	acyltransferase
SGH10_RS08590	13023.1	22549.8	-0.79204	6.4703e-05	0.00089759	gmd	GDP-mannose 4,6-dehydratase
SGH10_RS08595	9009.68	16054.7	-0.83345	3.0315e-05	0.00044336	SGH10_RS08595	GDP-L-fucose synthase
SGH10_RS08600	1130.09	2067.46	-0.87142	2.2737e-05	0.00034409	SGH10_RS08600	GDP-mannose mannosyl hydrolase
SGH10_RS08605	8008.29	14260.1	-0.83242	3.4233e-05	0.00049681	SGH10_RS08605	colanic acid biosynthesis glycosyltransferase WcaI
SGH10_RS08610	3194.4	5955.33	-0.89864	7.5283e-06	0.00012105	SGH10_RS08610	undecaprenyl-phosphate glucose phosphotransferase
SGH10_RS08615	15332.9	23425.8	-0.61147	0.0024293	0.023706	SGH10_RS08615	NADP-dependent phosphogluconate dehydrogenase
SGH10_RS08620	1761.43	7257.78	-2.0428	8.0078e-13	2.1896e-11	SGH10_RS08620	mannose-1-phosphate guanylyltransferase/mannose-6-phosphate isomerase
SGH10_RS08625	1173.31	5344.54	-2.1875	2.4954e-05	0.00037364	SGH10_RS08625	phosphomannomutase
SGH10_RS08630	3357.91	8211.63	-1.2901	2.6114e-05	0.00038794	SGH10_RS08630	UDP-glucose 6-dehydrogenase
SGH10_RS08650	304.844	512.402	-0.7492	0.0030699	0.028911	SGH10_RS08650	O-antigen export system ATP-binding protein RfbB
SGH10_RS08655	1650.6	3079.22	-0.89958	0.00097201	0.010519	SGH10_RS08655	DUF4422 domain-containing protein
SGH10_RS08755	544.81	1218.58	-1.1614	1.7969e-07	3.5937e-06	SGH10_RS08755	APC family permease
SGH10_RS08815	260.47	429.393	-0.72118	0.0024792	0.024069	SGH10_RS08815	adenosylhomocysteinase
SGH10_RS09520	93.0121	221.226	-1.25	1.0186e-05	0.00016059	SGH10_RS09520	Na+/H+ antiporter
SGH10_RS09920	1924.81	3494.29	-0.86028	0.00065807	0.0074049	zwf	glucose-6-phosphate dehydrogenase
SGH10_RS09925	996.255	1541.13	-0.6294	0.0019963	0.020033	edd	phosphogluconate dehydratase
SGH10_RS10030	1470.52	2932.3	-0.9957	2.3719e-06	4.0682e-05	SGH10_RS10030	carboxy terminal-processing peptidase
SGH10_RS10035	393.689	681.372	-0.79138	0.00033308	0.0039276	SGH10_RS10035	protease HtpX
SGH10_RS10175	62.1061	120.909	-0.96112	0.0017495	0.01781	SGH10_RS10175	long-chain-fatty-acid--CoA ligase FadD
SGH10_RS10185	321.147	531.917	-0.72797	0.0027462	0.026167	SGH10_RS10185	cell division topological specificity factor MinE
SGH10_RS10460	12.6873	37.4274	-1.5607	0.0040402	0.036529	SGH10_RS10460	hypothetical protein
SGH10_RS10570	3.85262	53.1681	-3.7866	2.4007e-10	6.066e-09	SGH10_RS10570	tRNA-Thr
SGH10_RS10580	4.72165	54.9009	-3.5395	2.2382e-06	3.8622e-05	SGH10_RS10580	hypothetical protein
SGH10_RS10585	6.34367	54.0437	-3.0907	0.00014047	0.0017947	SGH10_RS10585	lysozyme
SGH10_RS10595	0.985079	15.1205	-3.9401	0.00035886	0.0042141	SGH10_RS10595	rz1 lytic protein
SGH10_RS10600	7.44479	108.671	-3.8676	5.3171e-18	1.7497e-16	SGH10_RS10600	hypothetical protein
SGH10_RS10605	4.34516	47.0944	-3.4381	1.3707e-05	0.00021431	SGH10_RS10605	DUF2280 domain-containing protein
SGH10_RS10610	14.1366	292.561	-4.3712	1.6145e-37	9.0478e-36	SGH10_RS10610	terminase
SGH10_RS10615	19.4075	240.597	-3.6319	1.1281e-26	4.8742e-25	SGH10_RS10615	DUF1073 domain-containing protein
SGH10_RS10620	5.06979	94.4075	-4.2189	6.2186e-18	2.0345e-16	SGH10_RS10620	phage head morphogenesis protein
SGH10_RS10625	24.3329	294.877	-3.5991	7.5837e-30	3.607e-28	SGH10_RS10625	DUF2213 domain-containing protein
SGH10_RS10630	11.1814	93.3132	-3.061	1.0439e-10	2.6856e-09	SGH10_RS10630	hypothetical protein
SGH10_RS10635	23.2601	302.301	-3.7001	1.1217e-18	3.8016e-17	SGH10_RS10635	DUF2184 domain-containing protein
SGH10_RS10640	3.96867	27.5416	-2.7949	6.8576e-05	0.000949	SGH10_RS10640	hypothetical protein
SGH10_RS10645	2.86754	32.0285	-3.4815	1.8441e-06	3.2116e-05	SGH10_RS10645	DUF4054 domain-containing protein
SGH10_RS10650	5.82278	71.0063	-3.6082	1.9651e-07	3.862e-06	SGH10_RS10650	hypothetical protein
SGH10_RS10655	1.99851	24.5321	-3.6177	0.00017424	0.0022013	SGH10_RS10655	hypothetical protein
SGH10_RS10660	2.72314	90.413	-5.0532	5.8769e-20	2.066e-18	SGH10_RS10660	hypothetical protein					Could be phage?
SGH10_RS10665	28.0101	382.828	-3.7727	4.4132e-35	2.3345e-33	SGH10_RS10665	DUF3383 domain-containing protein					Phage protein
SGH10_RS10670	4.72165	70.6232	-3.9028	3.4377e-13	9.538e-12	SGH10_RS10670	hypothetical protein
SGH10_RS10675	4.48956	43.8111	-3.2867	2.0145e-07	3.9183e-06	SGH10_RS10675	KilA-N domain-containing protein
SGH10_RS10680	1.88246	41.7319	-4.4705	1.8992e-09	4.5166e-08	SGH10_RS10680	hypothetical protein
SGH10_RS10685	36.1202	198.008	-2.4547	1.5518e-06	2.7447e-05	SGH10_RS10685	lytic transglycosylase domain-containing protein
SGH10_RS10690	5.59068	50.3956	-3.1722	2.7616e-08	5.9658e-07	SGH10_RS10690	hypothetical protein
SGH10_RS10700	6.9239	61.1753	-3.1433	8.8363e-05	0.001188	SGH10_RS10700	hypothetical protein
SGH10_RS10705	3.59217	28.946	-3.0104	2.5461e-05	0.00037923	SGH10_RS10705	hypothetical protein
SGH10_RS10745	6.98061	35.2935	-2.338	0.005618	0.04791	SGH10_RS10745	hypothetical protein
SGH10_RS10750	0.985079	12.2934	-3.6415	0.0020679	0.020606	SGH10_RS10750	DUF2612 domain-containing protein
SGH10_RS10755	3.70822	32.0285	-3.1106	3.7822e-06	6.3712e-05	SGH10_RS10755	hypothetical protein
SGH10_RS10760	144.025	279.246	-0.95522	0.00023234	0.0028451	SGH10_RS10760	hypothetical protein
SGH10_RS10915	1434.65	2134.71	-0.57334	0.0058884	0.04967	SGH10_RS10915	-
SGH10_RS11045	841.952	1277.98	-0.60206	0.0040545	0.036601	SGH10_RS11045	YchO/YchP family invasin
SGH10_RS11135	121.633	660.65	-2.4413	9.5363e-22	3.5984e-20	SGH10_RS11135	patatin-like phospholipase RssA
SGH10_RS11140	326.748	639.274	-0.96826	2.0171e-05	0.00030772	SGH10_RS11140	two-component system response regulator RssB
SGH10_RS11145	8104.41	15532.7	-0.93853	2.2756e-06	3.9149e-05	galU	UTP--glucose-1-phosphate uridylyltransferase GalU
SGH10_RS11260	7134.88	12770.2	-0.83983	6.3105e-05	0.00087973	SGH10_RS11260	threonine--tRNA ligase
SGH10_RS11285	564.388	1040.36	-0.88232	4.9461e-05	0.00070694	SGH10_RS11285	phenylalanine--tRNA ligase subunit alpha
SGH10_RS11290	2282.8	3871.47	-0.76208	0.00016413	0.0020783	SGH10_RS11290	phenylalanine--tRNA ligase subunit beta
SGH10_RS11365	736.686	2618.28	-1.8295	0.00022912	0.002813	SGH10_RS11365	phosphoenolpyruvate synthase
SGH10_RS11380	758.226	1362.45	-0.8455	0.00019165	0.0023999	SGH10_RS11380	FAD-binding oxidoreductase
SGH10_RS11425	83.8576	164.684	-0.97369	0.004707	0.041304	SGH10_RS11425	iron ABC transporter permease
SGH10_RS11830	59.0942	137.343	-1.2167	0.00010945	0.001438	SGH10_RS11830	gluconate 2-dehydrogenase subunit 3 family protein
SGH10_RS11835	57.0053	166.234	-1.544	8.9427e-07	1.6541e-05	SGH10_RS11835	GMC family oxidoreductase
SGH10_RS12340	246.942	444.878	-0.84924	0.00054487	0.0062303	SGH10_RS12340	anhydro-N-acetylmuramic acid kinase
SGH10_RS12355	1021.96	2200.15	-1.1063	2.7643e-05	0.00040718	SGH10_RS12355	tyrosine--tRNA ligase
SGH10_RS12380	193.987	343.121	-0.82275	0.0010584	0.011368	SGH10_RS12380	endonuclease III
SGH10_RS12715	424.943	911.717	-1.1013	6.7693e-07	1.2687e-05	SGH10_RS12715	TonB-dependent receptor
SGH10_RS13120	42.6109	108.889	-1.3536	9.6417e-05	0.0012822	SGH10_RS13120	formate dehydrogenase oxidoreductase
SGH10_RS14580	35.4266	95.21	-1.4263	7.0063e-05	0.00096252	mqo	malate dehydrogenase (quinone)
SGH10_RS14790	96.1118	187.082	-0.96088	0.0016325	0.0168	SGH10_RS14790	fumarate hydratase
SGH10_RS14795	916.797	3435.82	-1.906	5.475e-11	1.4347e-09	SGH10_RS14795	mannose-6-phosphate isomerase
SGH10_RS14800	1263.12	3886.65	-1.6215	8.0496e-15	2.3607e-13	SGH10_RS14800	DUF945 domain-containing protein
SGH10_RS14930	74.0405	138.054	-0.89885	0.0047785	0.041776	SGH10_RS14930	MFS transporter
SGH10_RS14935	67.6632	151.643	-1.1642	0.00066206	0.007435	SGH10_RS14935	HlyD family secretion protein
SGH10_RS15395	1183.8	2226.8	-0.91154	0.00061523	0.0069923	SGH10_RS15395	hypothetical protein
SGH10_RS15670	1461.41	2211.24	-0.59749	0.0028787	0.027384	SGH10_RS15670	enoyl-ACP reductase FabI
SGH10_RS15680	535.014	1150.95	-1.1052	3.8691e-07	7.4234e-06	SGH10_RS15680	exoribonuclease 2
SGH10_RS15745	529.106	829.967	-0.6495	0.0054161	0.046377	SGH10_RS15745	LysR family transcriptional regulator CysB
SGH10_RS15750	1885.16	3723.67	-0.98204	2.0966e-06	3.6402e-05	topA	type I DNA topoisomerase
SGH10_RS15870	5692.43	12232	-1.1035	1.9292e-07	3.8314e-06	SGH10_RS15870	catecholate siderophore receptor Fiu
SGH10_RS15875	727.363	1286.08	-0.82224	0.00029637	0.0035539	SGH10_RS15875	Fe2+-dependent dioxygenase
SGH10_RS15895	108.338	210.063	-0.95529	0.00082625	0.0091162	SGH10_RS15895	intracellular septation protein A
SGH10_RS15900	706.636	1630.66	-1.2064	1.8725e-08	4.1078e-07	SGH10_RS15900	TonB-dependent siderophore receptor
SGH10_RS15930	65.0587	170.813	-1.3926	3.4343e-06	5.8198e-05	SGH10_RS15930	L-cystine transporter
SGH10_RS16105	957.172	1571.16	-0.71498	0.00083487	0.0091755	SGH10_RS16105	signal peptide peptidase SppA
SGH10_RS16115	84.8143	157.844	-0.89612	0.0020325	0.020361	SGH10_RS16115	bifunctional nicotinamidase/pyrazinamidase
SGH10_RS16295	89.2162	224.91	-1.334	3.2791e-06	5.5735e-05	SGH10_RS16295	DUF2534 family protein
SGH10_RS16710	3467.29	6667.37	-0.94331	7.5082e-06	0.00012105	SGH10_RS16710	NADP-dependent isocitrate dehydrogenase
SGH10_RS16870	218.64	404.478	-0.8875	0.00022341	0.002755	SGH10_RS16870	lipoprotein-releasing ABC transporter permease subunit LolE
SGH10_RS16875	120.501	221.335	-0.87719	0.0017386	0.017731	SGH10_RS16875	lipoprotein-releasing ABC transporter ATP-binding protein LolD
SGH10_RS16890	101.994	191.368	-0.90787	0.0011719	0.012421	SGH10_RS16890	LysM peptidoglycan-binding domain-containing protein
SGH10_RS16905	2538	8139.68	-1.6813	1.66e-15	4.9711e-14	SGH10_RS16905	TonB-dependent siderophore receptor
SGH10_RS17080	131.422	334.857	-1.3493	4.9962e-07	9.4576e-06	SGH10_RS17080	dihydroorotase
SGH10_RS17145	1472.87	2326.08	-0.65927	0.0020625	0.020589	mdoG	glucans biosynthesis protein MdoG
SGH10_RS17255	176.813	317.95	-0.84657	0.00095153	0.010317	SGH10_RS17255	sodium/proline symporter PutP
SGH10_RS17265	307.652	1840.98	-2.5811	1.5818e-29	7.3992e-28	putA	trifunctional transcriptional regulator/proline dehydrogenase/L-glutamate gamma-semialdehyde dehydrogenase
SGH10_RS17600	329.061	655.909	-0.99514	1.5693e-05	0.00024335	SGH10_RS17600	Lon protease family protein
SGH10_RS17605	1009.07	1494.98	-0.5671	0.0044525	0.039438	SGH10_RS17605	beta-hydroxydecanoyl-ACP dehydratase
SGH10_RS17725	2174.87	5722.17	-1.3956	2.3516e-11	6.2197e-10	SGH10_RS17725	asparagine--tRNA ligase
SGH10_RS17765	122.933	269.597	-1.1329	2.7697e-05	0.00040718	SGH10_RS17765	chromosome partition protein MukE
SGH10_RS17835	726.456	1349.15	-0.89311	5.7608e-05	0.00081515	aroA	3-phosphoshikimate 1-carboxyvinyltransferase
SGH10_RS17850	440.609	830.662	-0.91476	0.00013976	0.0017897	SGH10_RS17850	30S ribosomal protein S12 methylthiotransferase accessory protein YcaO
SGH10_RS18355	121.659	341.351	-1.4884	4.1584e-05	0.00059738	glnQ	glutamine ABC transporter ATP-binding protein GlnQ
SGH10_RS18620	128.758	261.316	-1.0211	0.00017889	0.0022551	SGH10_RS18620	imidazolonepropionase
SGH10_RS18625	593.564	1373.61	-1.2105	3.8729e-08	8.2409e-07	SGH10_RS18625	putative acyl-CoA thioester hydrolase
SGH10_RS18735	1611.67	2430.75	-0.59285	0.0038228	0.034954	galE	UDP-glucose 4-epimerase GalE
SGH10_RS18740	831.255	1355.87	-0.70585	0.00076495	0.0084728	SGH10_RS18740	galactose-1-phosphate uridylyltransferase
SGH10_RS18890	1010.53	2236.38	-1.146	6.1896e-08	1.2833e-06	SGH10_RS18890	succinate--CoA ligase subunit alpha
SGH10_RS18895	1117.29	2370.58	-1.0852	3.2488e-07	6.2545e-06	SGH10_RS18895	succinyl-CoA ligase subunit beta
SGH10_RS18900	1300.01	2631.53	-1.0174	1.2688e-06	2.2799e-05	SGH10_RS18900	2-oxoglutarate dehydrogenase complex dihydrolipoyllysine-residue succinyltransferase
SGH10_RS18905	1997.12	4277.06	-1.0987	1.6246e-07	3.2724e-06	SGH10_RS18905	2-oxoglutarate dehydrogenase E1 component
SGH10_RS18910	153.295	353.444	-1.2052	2.235e-06	3.8622e-05	sdhB	succinate dehydrogenase iron-sulfur subunit
SGH10_RS18915	124.761	472.164	-1.9201	3.9198e-14	1.1262e-12	SGH10_RS18915	succinate dehydrogenase flavoprotein subunit
SGH10_RS19030	6401.65	9733.06	-0.60445	0.0029588	0.028052	SGH10_RS19030	alpha-D-glucose phosphate-specific phosphoglucomutase
SGH10_RS19035	1265.05	1999.52	-0.66045	0.0017094	0.017496	SGH10_RS19035	replication initiation negative regulator SeqA
SGH10_RS19080	1279.63	2620.22	-1.034	8.3942e-07	1.5629e-05	SGH10_RS19080	glutamine--tRNA ligase
SGH10_RS19225	2897.01	5187.4	-0.84045	6.2272e-05	0.00087027	leuS	leucine--tRNA ligase
SGH10_RS19230	552.603	886.912	-0.68255	0.0015379	0.015971	SGH10_RS19230	LPS assembly lipoprotein LptE
SGH10_RS19270	146.165	306.97	-1.0705	6.0063e-05	0.00084567	SGH10_RS19270	rod shape-determining protein RodA
SGH10_RS19280	793.952	1226.66	-0.62761	0.0026599	0.025517	SGH10_RS19280	serine-type D-Ala-D-Ala carboxypeptidase
SGH10_RS19325	295.896	799.142	-1.4334	8.3165e-10	2.0289e-08	SGH10_RS19325	phospholipid:lipid A palmitoyltransferase
SGH10_RS19520	9.06681	51.1435	-2.4959	1.2595e-06	2.2766e-05	SGH10_RS19520	type II toxin-antitoxin system RelE/ParE family toxin
SGH10_RS19525	26.7362	104.968	-1.9731	1.3352e-07	2.7086e-06	SGH10_RS19525	XRE family transcriptional regulator
SGH10_RS19705	954.996	2105.69	-1.1407	0.00062946	0.0071255	SGH10_RS19705	betaine-aldehyde dehydrogenase
SGH10_RS19710	1661.06	2765.7	-0.73554	0.00064354	0.0072559	betA	oxygen-dependent choline dehydrogenase
SGH10_RS19945	425.696	691.347	-0.69959	0.0025045	0.024231	SGH10_RS19945	mechanosensitive ion channel family protein
SGH10_RS19985	741.874	1206.7	-0.70183	0.00072639	0.0081092	SGH10_RS19985	YncE family protein
SGH10_RS20220	95.5625	172.8	-0.85459	0.0032266	0.030236	SGH10_RS20220	transcriptional regulator CadC
SGH10_RS20330	1918.01	2849.71	-0.5712	0.0056646	0.048141	cysS	cysteine--tRNA ligase
SGH10_RS20345	10.4	33.6883	-1.6957	0.0016291	0.016795	SGH10_RS20345	hypothetical protein
SGH10_RS20355	109.696	236.493	-1.1083	0.0044293	0.039294	purE	5-(carboxyamino)imidazole ribonucleotide mutase
SGH10_RS20825	152.454	250.792	-0.71812	0.0057527	0.048816	SGH10_RS20825	7-cyano-7-deazaguanine synthase QueC
SGH10_RS20840	1541.82	2592.51	-0.74972	0.0020844	0.020734	SGH10_RS20840	peptidylprolyl isomerase
SGH10_RS20895	1645.3	5483.97	-1.7369	4.5663e-08	9.6437e-07	SGH10_RS20895	cytochrome o ubiquinol oxidase subunit II
SGH10_RS20900	4399.68	15963	-1.8593	9.144e-15	2.6678e-13	SGH10_RS20900	cytochrome o ubiquinol oxidase subunit I
SGH10_RS20905	1444.99	3432.07	-1.248	2.5376e-08	5.5242e-07	SGH10_RS20905	cytochrome o ubiquinol oxidase subunit III
SGH10_RS20910	412.65	889.101	-1.1074	2.3057e-05	0.00034616	SGH10_RS20910	cytochrome o ubiquinol oxidase subunit IV
SGH10_RS20915	2875.17	4733.03	-0.71912	0.0052453	0.04505	SGH10_RS20915	protoheme IX farnesyltransferase
SGH10_RS21045	28.8225	88.4064	-1.617	0.00011001	0.0014413	SGH10_RS21045	DUF3251 domain-containing protein
SGH10_RS21065	1238.83	2019.97	-0.70535	0.00046965	0.0054249	SGH10_RS21065	protein translocase subunit SecF
SGH10_RS21070	1786.22	3033.07	-0.76387	0.0002528	0.0030508	secD	protein translocase subunit SecD
SGH10_RS21160	153.641	282.893	-0.8807	0.0009178	0.0099899	phoR	phosphate regulon sensor histidine kinase PhoR
SGH10_RS21265	129.973	297.139	-1.1929	5.724e-06	9.3636e-05	SGH10_RS21265	DUF1615 domain-containing protein
SGH10_RS21270	105.697	336.208	-1.6694	5.2808e-10	1.2995e-08	SGH10_RS21270	peptide antibiotic transporter SbmA
SGH10_RS21280	84.817	161.784	-0.93164	0.0017937	0.018227	SGH10_RS21280	D-alanyl-D-alanine- carboxypeptidase/endopeptidase AmpH
SGH10_RS21490	610.705	1079.87	-0.8223	0.00024906	0.003025	proA	glutamate-5-semialdehyde dehydrogenase
SGH10_RS21695	96.3439	232.918	-1.2736	0.00030597	0.0036527	SGH10_RS21695	NADH:ubiquinone reductase (Na(+)-transporting) subunit B
SGH10_RS21870	978.509	1820.35	-0.89556	0.00083871	0.0091998	proS	proline--tRNA ligase
SGH10_RS21905	283.296	547.402	-0.95029	4.0497e-05	0.00058324	SGH10_RS21905	tRNA lysidine(34) synthetase TilS
SGH10_RS21910	203.928	586.945	-1.5252	2.2614e-10	5.7656e-09	SGH10_RS21910	VOC family protein
SGH10_RS21960	4091.75	7841.47	-0.93841	5.4775e-06	8.9862e-05	bamA	outer membrane protein assembly factor BamA
SGH10_RS21985	463.908	733.664	-0.66128	0.0021911	0.021568	SGH10_RS21985	1-deoxy-D-xylulose-5-phosphate reductoisomerase
SGH10_RS22035	1218.76	2183.94	-0.84152	6.8928e-05	0.00095022	SGH10_RS22035	serine endoprotease DegP
SGH10_RS22220	48.7792	97.3076	-0.99629	0.003436	0.031987	SGH10_RS22220	2-amino-4-hydroxy-6- hydroxymethyldihydropteridine diphosphokinase
SGH10_RS22250	142.397	366.193	-1.3627	5.3608e-06	8.8204e-05	SGH10_RS22250	ABC transporter permease
SGH10_RS22255	207.113	398.496	-0.94414	9.6405e-05	0.0012822	SGH10_RS22255	ABC transporter ATP-binding protein
SGH10_RS22270	1046.27	2565.81	-1.2942	1.4534e-06	2.5869e-05	SGH10_RS22270	glucose/quinate/shikimate family membrane-bound PQQ-dependent dehydrogenase
SGH10_RS22295	598.884	933.587	-0.64051	0.0026776	0.025643	SGH10_RS22295	polyamine aminopropyltransferase
SGH10_RS22300	310.987	719.82	-1.2108	1.3608e-07	2.7507e-06	SGH10_RS22300	S-adenosylmethionine decarboxylase proenzyme
SGH10_RS22310	1114.5	3794.4	-1.7675	1.1916e-08	2.6446e-07	acnB	bifunctional aconitate hydratase 2/2-methylisocitrate dehydratase
SGH10_RS22425	4163.28	6708.14	-0.68819	0.00062805	0.0071238	SGH10_RS22425	protein translocase subunit SecA
SGH10_RS22815	3417.15	6908.24	-1.0155	8.9029e-07	1.6522e-05	SGH10_RS22815	isoleucine--tRNA ligase
SGH10_RS22995	2904.93	4611.41	-0.6667	0.0012269	0.012956	SGH10_RS22995	energy-dependent translational throttle protein EttA
SGH10_RS23005	401.967	808.244	-1.0077	9.5701e-06	0.00015135	SGH10_RS23005	DNA repair protein RadA
SGH10_RS23010	202.593	361.195	-0.8342	0.0010064	0.01085	serB	phosphoserine phosphatase
SGH10_RS23075	533.998	948.416	-0.82869	0.00012563	0.0016309	prfC	peptide chain release factor 3
SGH10_RS23190	555.933	1098.58	-0.98266	9.3829e-06	0.00014918	SGH10_RS23190	phosphatidylglycerol--membrane-oligosaccharide glycerophosphotransferase
SGH10_RS24210	214.406	412.74	-0.94489	0.00022027	0.0027332	SGH10_RS24210	DNA polymerase III subunit chi
SGH10_RS24215	4555.73	8086.44	-0.82782	6.1525e-05	0.00086195	SGH10_RS24215	valine--tRNA ligase
SGH10_RS24250	362.744	688.502	-0.92451	7.6297e-05	0.0010431	SGH10_RS24250	aspartate carbamoyltransferase
SGH10_RS24745	318.576	578.136	-0.85977	0.00013884	0.0017855	SGH10_RS24745	miniconductance mechanosensitive channel MscM
SGH10_RS25125	2193.61	3667.5	-0.74149	0.00031565	0.0037454	SGH10_RS25125	glutamate/aspartate:proton symporter GltP
SGH10_RS25215	63.6714	125.706	-0.98134	0.002168	0.021377	SGH10_RS25215	superoxide response transcriptional regulator SoxS
SGH10_RS25380	1234.13	1871.79	-0.60092	0.0040067	0.036343	SGH10_RS25380	excinuclease ABC subunit UvrA
SGH10_RS25660	397.91	2076.33	-2.3835	6.9393e-27	3.0447e-25	purH	bifunctional phosphoribosylaminoimidazolecarboxamide formyltransferase/IMP cyclohydrolase
SGH10_RS25665	1459.48	3561.84	-1.2872	5.8436e-09	1.3445e-07	SGH10_RS25665	phosphoribosylamine--glycine ligase
SGH10_RS25935	694.506	1206.92	-0.79727	0.00030969	0.0036824	SGH10_RS25935	4-hydroxy-3-polyprenylbenzoate decarboxylase
SGH10_RS26040	379.29	641.28	-0.75765	0.0014946	0.015594	SGH10_RS26040	phospholipase A
SGH10_RS26220	2319.66	3509.99	-0.59755	0.0047829	0.041776	SGH10_RS26220	ATP-dependent RNA helicase RhlB
SGH10_RS26250	344.443	611.022	-0.82696	0.00028204	0.0033893	SGH10_RS26250	ATP-dependent DNA helicase Rep
SGH10_RS26560	3958.44	7276.92	-0.8784	0.003283	0.030714	SGH10_RS26560	superoxide dismutase [Mn]
SGH10_RS26715	680.423	1306.62	-0.94134	0.0022003	0.021621	fdnG	formate dehydrogenase-N subunit alpha
SGH10_RS26720	204.852	338.98	-0.72662	0.0027101	0.025911	fdxH	formate dehydrogenase subunit beta
SGH10_RS26770	3991.06	6091.49	-0.61002	0.0019232	0.019403	SGH10_RS26770	translational GTPase TypA
SGH10_RS26780	2129.95	4576.84	-1.1035	1.9375e-07	3.8343e-06	glnA	glutamate--ammonia ligase
SGH10_RS26835	857.649	1316.38	-0.61811	0.0042392	0.037905	SGH10_RS26835	thiol:disulfide interchange protein DsbA
SGH10_RS26955	858.768	1323.02	-0.62349	0.0036624	0.033651	SGH10_RS26955	tRNA uridine-5-carboxymethylaminomethyl(34) synthesis enzyme MnmG
SGH10_RS27030	160.969	621.562	-1.9491	0.00043951	0.0051081	pstA	phosphate ABC transporter permease PstA
SGH10_RS27110	1501.51	3447.42	-1.1991	1.1918e-08	2.6446e-07	SGH10_RS27110	membrane protein insertase YidC

## Sheet: HVP2vsSGH2.DEG_up
Gene_id	readcount_HVP2	readcount_SGH2	log2FoldChange	pval	padj	gene_name	description
Novel00001	298.498	162.641	0.87603	0.00036756	0.0043072	-//-
Novel00011	3806.34	2561.62	0.57135	0.0052292	0.04498	-//-
Novel00019	13284.8	7085.65	0.9068	1.9318e-05	0.00029632	-//-
Novel00021	1032.19	2.64474	8.6084	9.0771e-99	1.352e-96	-//-
Novel00024	1295.85	693.921	0.90106	5.0908e-05	0.0007258	-//-
Novel00028	2101.01	1197.97	0.8105	6.9e-05	0.00095022	-//-
Novel00029	588.404	282.164	1.0603	3.9017e-06	6.553e-05	-//-
Novel00030	845.266	547.858	0.6256	0.0051376	0.044328	-//-
Novel00031	9505.96	4518.06	1.0731	2.1822e-07	4.2298e-06	-//-
Novel00033	1484.65	824.64	0.84829	7.2302e-05	0.00099086	-//-
Novel00035	1571.08	810.214	0.95538	8.4769e-06	0.00013515	-//-
Novel00038	893.795	471.672	0.92216	2.9976e-05	0.00043955	-//-
Novel00043	200.684	52.6025	1.9317	4.4636e-10	1.113e-08	-//-
Novel00045	44.9576	9.95876	2.1745	0.00012182	0.0015887	-//-
Novel00050	1055.24	412.413	1.3554	4.0929e-09	9.5727e-08	-//-
Novel00051	187.59	69.4922	1.4327	1.2518e-06	2.271e-05	-//-
Novel00053	2300.8	969.848	1.2463	8.5687e-09	1.9478e-07	-//-
Novel00054	683.819	361.615	0.91916	5.9163e-05	0.00083507	-//-
Novel00055	842.72	529.856	0.66945	0.0019679	0.019783	-//-
Novel00060	68.1893	22.6716	1.5887	0.00019763	0.0024693	-//-
Novel00062	279.439	133.239	1.0685	4.6959e-05	0.00067288	-//-
Novel00063	3253.4	1602.45	1.0217	1.0889e-06	1.9881e-05	-//-
Novel00067	482.929	271.075	0.83312	0.00035451	0.0041716	-//-
Novel00068	693.575	411.555	0.75297	0.0007016	0.0078479	-//-
Novel00069	667.798	387.68	0.78455	0.00057363	0.0065458	-//-
Novel00070	1088.77	304.891	1.8363	3.5151e-15	1.0417e-13	-//-
Novel00071	1052.34	309.707	1.7646	9.1856e-14	2.5995e-12	-//-
Novel00072	1221.32	273.027	2.1613	5.6335e-20	1.9929e-18	-//-
Novel00073	683.368	141.174	2.2752	4.9647e-19	1.7134e-17	-//-
Novel00075	537.363	244.463	1.1363	1.5637e-06	2.751e-05	-//-
Novel00076	181.014	63.8926	1.5024	4.3357e-07	8.2905e-06	-//-
Novel00077	1318.37	745.117	0.82322	9.6508e-05	0.0012822	-//-
Novel00084	581.576	320.102	0.86144	0.00013046	0.0016859	-//-
Novel00085	48.9856	13.2053	1.8912	0.0036403	0.033503	-//-
Novel00086	262.445	1.47741	7.4728	1.7887e-45	1.1911e-43	-//-
Novel00088	720.718	455.184	0.66299	0.0034808	0.032244	-//-
Novel00098	713.56	423.228	0.7536	0.00045152	0.0052262	-//-
Novel00099	1960.63	1171.99	0.74236	0.00030634	0.0036527	-//-
SGH10_RS00400	107.092	53.7152	0.99545	0.0042256	0.037844	SGH10_RS00400	alkylhydroperoxidase
SGH10_RS00465	20.3926	3.99444	2.352	0.0043131	0.038384	SGH10_RS00465	acetyl xylan esterase
SGH10_RS00470	974.396	410.571	1.2469	6.45e-07	1.2129e-05	SGH10_RS00470	hypothetical protein
SGH10_RS00890	634.225	391.784	0.69494	0.0029937	0.028335	SGH10_RS00890	L-seryl-tRNA(Sec) selenium transferase
SGH10_RS01200	98.9483	44.0849	1.1664	0.0046074	0.040557	SGH10_RS01200	hypothetical protein
SGH10_RS01205	284.715	132.291	1.1058	1.9137e-05	0.00029434	SGH10_RS01205	cellulose biosynthesis protein BcsQ
SGH10_RS01220	259.049	145.569	0.83152	0.0025705	0.024785	SGH10_RS01220	cellulase
SGH10_RS01345	757.955	420.582	0.84972	7.75e-05	0.001057	SGH10_RS01345	universal stress protein B
SGH10_RS01380	68.9707	30.5511	1.1748	0.0053755	0.046099	nikD	nickel import ATP-binding protein NikD
SGH10_RS01755	373.825	173.456	1.1078	0.0008616	0.0094143	SGH10_RS01755	DUF1471 domain-containing protein
SGH10_RS01760	664.742	178.455	1.8972	2.026e-14	5.8807e-13	SGH10_RS01760	ferrous iron transporter C
SGH10_RS01765	13292.9	6639.95	1.0014	1.5699e-06	2.751e-05	feoB	Fe(2+) transporter permease subunit FeoB
SGH10_RS01895	379.455	114.27	1.7315	0.0015925	0.016448	cobA	siroheme synthase
SGH10_RS01900	552.957	221.828	1.3177	7.9696e-08	1.6403e-06	nirD	nitrite reductase small subunit NirD
SGH10_RS02070	1154.96	684.49	0.75474	0.00058616	0.0066754	SGH10_RS02070	bacterioferritin-associated ferredoxin
SGH10_RS02485	1181.21	751.958	0.65154	0.0024552	0.023918	SGH10_RS02485	DUF1471 domain-containing protein
SGH10_RS02490	2007.03	1236.58	0.69871	0.00075224	0.0083813	SGH10_RS02490	DUF1471 domain-containing protein
SGH10_RS02875	134.378	73.669	0.86716	0.0042682	0.038104	SGH10_RS02875	hypothetical protein
SGH10_RS02940	204.511	100.846	1.02	0.00040332	0.0047068	SGH10_RS02940	type 1 glutamine amidotransferase
SGH10_RS03070	84593.3	51337.2	0.72054	0.0013255	0.013945	rnpB	RNase P RNA component class A
SGH10_RS03115	402.47	245.539	0.71293	0.0027175	0.025938	SGH10_RS03115	membrane protein
SGH10_RS03125	830.255	515.318	0.68809	0.00099611	0.01076	SGH10_RS03125	DUF883 domain-containing protein
SGH10_RS03635	474.971	246.196	0.94803	8.1143e-05	0.0011014	SGH10_RS03635	2,5-didehydrogluconate reductase DkgA
SGH10_RS03910	654.223	325.264	1.0082	1.1896e-05	0.00018703	SGH10_RS03910	sugar porter family MFS transporter
SGH10_RS04300	2173.65	1380.31	0.65513	0.002051	0.02051	fimA	type-1 fimbrial protein subunit A
SGH10_RS04340	23510.7	141.228	7.3791	6.2035e-164	3.5112e-161	SGH10_RS04340	mrkA Type 3 Fimbriae major subunit
SGH10_RS04345	116.156	6.1467	4.2401	1.5472e-18	5.1511e-17	SGH10_RS04345	mrkB Type 3 Fimbriae Chaperone
SGH10_RS04350	955.276	18.2577	5.7093	3.9914e-35	2.1313e-33	SGH10_RS04350	mrkC Type 3 Fimbriae Usher Protein
SGH10_RS04355	758.337	12.6582	5.9047	3.304e-40	1.9685e-38	SGH10_RS04355	mrkD Type 3 Fimbriae Adhesin Tip
SGH10_RS04360	740.827	22.1791	5.0619	3.4054e-61	2.9204e-59	SGH10_RS04360	mrkF Type 3 Fimbriae Assembly Factor
SGH10_RS04365	296.53	26.2466	3.498	8.2206e-27	3.5791e-25	SGH10_RS04365	mrkJ Phosphodiesterase
SGH10_RS04370	154.943	2.15226	6.1697	1.3739e-29	6.4804e-28	SGH10_RS04370	mrkI Type 3 Fimbriae Transcriptional Factor
SGH10_RS04375	390.443	10.6336	5.1984	9.4582e-47	6.5285e-45	SGH10_RS04375	mrkH Type 3 Fimbriae PilZ-domain Transcriptional Factor
SGH10_RS04745	85.5673	37.0442	1.2078	0.00081722	0.0090341	pocR	regulatory protein PocR
SGH10_RS04765	140.548	34.6733	2.0192	1.4723e-08	3.2425e-07	cbiD	cobalt-precorrin-5B (C(1))-methyltransferase
SGH10_RS04770	59.4707	11.1991	2.4088	2.2959e-05	0.0003456	SGH10_RS04770	cobalt-precorrin-7 (C(5))-methyltransferase
SGH10_RS04780	53.6479	21.2672	1.3349	0.0049353	0.042909	cbiF	cobalt-precorrin-4 methyltransferase
SGH10_RS04785	95.8513	31.0436	1.6265	2.7362e-05	0.00040435	SGH10_RS04785	cobalt-precorrin 5A hydrolase
SGH10_RS04790	67.261	19.7351	1.769	9.7797e-05	0.0012963	cobJ	precorrin-3B C(17)-methyltransferase
SGH10_RS05280	6097.72	3999.16	0.60857	0.003061	0.028875	SGH10_RS05280	metal ABC transporter permease
SGH10_RS05295	24504.8	16041.9	0.61122	0.001496	0.015594	SGH10_RS05295	metal ABC transporter substrate-binding protein
SGH10_RS05710	1106.29	454.143	1.2845	5.0663e-07	9.5583e-06	SGH10_RS05710	DUF883 domain-containing protein
SGH10_RS05780	406.818	127.512	1.6738	9.168e-11	2.3803e-09	SGH10_RS05780	fimbrial protein
SGH10_RS05790	67.2893	25.2617	1.4134	0.00090683	0.0098895	SGH10_RS05790	fimbrial biogenesis outer membrane usher protein
SGH10_RS05845	160.683	61.558	1.3842	6.8234e-06	0.00011034	SGH10_RS05845	SDR family NAD(P)-dependent oxidoreductase
SGH10_RS06120	235.239	133.951	0.81243	0.004097	0.036866	SGH10_RS06120	diguanylate cyclase
SGH10_RS06125	193.271	84.3394	1.1963	8.6727e-05	0.0011687	SGH10_RS06125	YfiR family protein
SGH10_RS06380	205.845	103.454	0.99257	0.0019122	0.019327	SGH10_RS06380	DoxX family protein
SGH10_RS06720	424.394	133.294	1.6708	2.658e-10	6.6864e-09	SGH10_RS06720	hypothetical protein
SGH10_RS06920	615.952	323.678	0.92826	9.0883e-05	0.001219	SGH10_RS06920	DnaA inactivator Hda
SGH10_RS07325	4115.76	2415.78	0.76867	0.00015856	0.0020213	SGH10_RS07325	divalent metal cation transporter
SGH10_RS07340	396.072	156.567	1.339	1.5654e-05	0.00024335	SGH10_RS07340	indolepyruvate decarboxylase
SGH10_RS07410	171.426	94.0974	0.86536	0.0036264	0.033429	SGH10_RS07410	formate transporter
SGH10_RS07755	122.559	60.5004	1.0185	0.0035611	0.032881	SGH10_RS07755	2-succinyl-6-hydroxy-2, 4-cyclohexadiene-1-carboxylate synthase
SGH10_RS08035	224.29	127.621	0.8135	0.0020892	0.020746	SGH10_RS08035	phosphatase PAP2 family protein
SGH10_RS08085	87.8546	37.9198	1.2122	0.0010683	0.01143	SGH10_RS08085	PTS fructose transporter subunit IIBC
SGH10_RS08095	240.776	145.186	0.72979	0.0048411	0.04222	SGH10_RS08095	YeiH family protein
SGH10_RS08210	228.434	132.437	0.78648	0.0039183	0.035598	SGH10_RS08210	multidrug resistance outer membrane protein MdtQ
SGH10_RS08365	783.498	319.665	1.2934	2.4683e-08	5.3941e-07	SGH10_RS08365	class I fructose-bisphosphate aldolase
SGH10_RS08880	178.525	77.4448	1.2049	8.2963e-05	0.0011234	SGH10_RS08880	alpha/beta hydrolase
SGH10_RS08910	38.2091	7.98888	2.2579	0.00022079	0.0027332	SGH10_RS08910	IS3 family transposase
SGH10_RS08915	541.278	83.2635	2.7006	3.2717e-23	1.2771e-21	SGH10_RS08915	IS3 family transposase
SGH10_RS08920	2275.98	674.623	1.7543	1.8798e-15	5.6e-14	clbA	colibactin biosynthesis phosphopantetheinyl transferase ClbA
SGH10_RS08925	133.013	35.8222	1.8926	3.4087e-08	7.3357e-07	clbR	colibactin biosynthesis LuxR family transcriptional regulator ClbR
SGH10_RS08935	33713.2	11683.6	1.5288	3.1993e-13	8.9645e-12	clbB	colibactin hybrid non-ribosomal peptide synthetase/type I polyketide synthase ClbB
SGH10_RS08940	2449.16	1094.35	1.1622	7.5288e-08	1.5552e-06	clbC	colibactin polyketide synthase ClbC
SGH10_RS08945	841.604	236.348	1.8322	3.758e-14	1.0852e-12	clbD	colibactin biosynthesis dehydrogenase ClbD
SGH10_RS08950	90.0002	26.1736	1.7818	4.7907e-06	7.9054e-05	clbE	colibactin biosynthesis aminomalonyl-acyl carrier protein ClbE
SGH10_RS08955	782.804	316.382	1.307	2.7396e-08	5.9411e-07	clbF	colibactin biosynthesis dehydrogenase ClbF
SGH10_RS08960	1072.95	433.626	1.3071	1.9505e-07	3.8467e-06	clbG	colibactin biosynthesis acyltransferase ClbG
SGH10_RS08965	3947.24	2041.4	0.95128	9.573e-06	0.00015135	clbH	colibactin non-ribosomal peptide synthetase ClbH
SGH10_RS08970	2846.1	1378.08	1.0463	1.1076e-06	2.0158e-05	clbI	colibactin biosynthesis amidase ClbL
SGH10_RS08975	2323.5	1443.16	0.68707	0.0014833	0.015519	clbJ	colibactin non-ribosomal peptide synthetase ClbJ
SGH10_RS08985	362.863	203.954	0.83118	0.0010654	0.011421	clbL	colibactin biosynthesis amidase ClbL
SGH10_RS09175	609.869	388.226	0.6516	0.0033982	0.031739	SGH10_RS09175	yersiniabactin non-ribosomal peptide synthetase HMWP2
SGH10_RS09185	233.53	130.193	0.84295	0.0011383	0.01214	SGH10_RS09185	yersiniabactin ABC transporter ATP-binding/permease protein YbtP
SGH10_RS09405	5897.24	3851.67	0.61455	0.0018005	0.018263	SGH10_RS09405	microcin 492
SGH10_RS09620	254.59	142.213	0.84012	0.0016836	0.017263	SGH10_RS09620	protein DsrB
SGH10_RS09755	847.989	423.464	1.0018	7.9061e-06	0.00012677	SGH10_RS09755	non-heme ferritin-like protein
SGH10_RS09780	386.732	208.696	0.88993	0.00023863	0.0029109	SGH10_RS09780	trehalose-phosphatase
SGH10_RS10075	11.7023	0	Inf	0.00066939	0.0075024	SGH10_RS10075	hypothetical protein
SGH10_RS10080	340.333	210.811	0.69099	0.0039121	0.035598	SGH10_RS10080	DUF2627 domain-containing protein
SGH10_RS10235	644.54	343.995	0.90588	0.00030654	0.0036527	SGH10_RS10235	SpoVR family protein
SGH10_RS10925	232.405	100.609	1.2079	2.1788e-05	0.00033062	SGH10_RS10925	DUF2583 domain-containing protein
SGH10_RS10945	70.8248	30.5511	1.213	0.0038742	0.035368	SGH10_RS10945	hypothetical protein
SGH10_RS11060	1292.82	504.924	1.3564	0.0043573	0.038717	SGH10_RS11060	NarK family nitrate/nitrite MFS transporter
SGH10_RS11070	189.129	70.7509	1.4186	4.7762e-06	7.9045e-05	narH	5-methyltetrahydropteroyltriglutamate-- homocysteine S-methyltransferase
SGH10_RS11255	242.514	125.36	0.95199	0.00044205	0.0051271	SGH10_RS11255	hypothetical protein
SGH10_RS11555	285.679	153.649	0.89476	0.00092775	0.010079	SGH10_RS11555	hypothetical protein
SGH10_RS12305	236.895	128.168	0.88621	0.00085355	0.0093444	SGH10_RS12305	superoxide dismutase [Cu-Zn] SodC2
SGH10_RS12510	63.8132	29.6755	1.1046	0.0058609	0.049511	SGH10_RS12510	NAD(P)-dependent alcohol dehydrogenase
SGH10_RS12935	69.0584	31.0252	1.1544	0.0037284	0.034202	ppk2	polyphosphate kinase 2
SGH10_RS12980	1969.88	1258.67	0.64621	0.0011389	0.01214	SGH10_RS12980	alcohol dehydrogenase AdhP
SGH10_RS13090	356.238	183.069	0.96045	0.00013685	0.0017644	SGH10_RS13090	OsmC family peroxiredoxin
SGH10_RS13895	419.412	264.235	0.66655	0.0047346	0.041482	map	type I methionyl aminopeptidase
SGH10_RS14055	195.617	105.515	0.89058	0.0019293	0.01943	SGH10_RS14055	hypothetical protein
SGH10_RS14255	414.022	149.874	1.466	9.8208e-05	0.0012987	SGH10_RS14255	5-methyltetrahydropteroyltriglutamate-- homocysteine S-methyltransferase
SGH10_RS14825	802.178	382.81	1.0673	0.0026493	0.025459	SGH10_RS14825	putative selenium delivery protein YdfZ
SGH10_RS14855	416.808	207.601	1.0056	2.2851e-05	0.0003449	SGH10_RS14855	YqaE/Pmp3 family membrane protein
SGH10_RS16160	1190.27	697	0.77206	0.00075541	0.0083988	SGH10_RS16160	PrkA family serine protein kinase
SGH10_RS16165	235.848	101.229	1.2202	3.7258e-06	6.2949e-05	SGH10_RS16165	YeaH/YhbH family protein
SGH10_RS16340	435.264	240.651	0.85495	0.0002522	0.0030501	SGH10_RS16340	EAL domain-containing protein
SGH10_RS16430	370.468	214.222	0.79024	0.0017281	0.017655	SGH10_RS16430	EAL domain-containing protein
SGH10_RS16435	202.309	118.283	0.77432	0.0051562	0.044421	SGH10_RS16435	sensor domain-containing diguanylate cyclase
SGH10_RS16590	383.238	194.488	0.97856	0.00016053	0.0020417	SGH10_RS16590	hypothetical protein
SGH10_RS17095	2153.4	1233.04	0.80439	0.00011577	0.0015133	bssS	biofilm formation regulator BssS
SGH10_RS17615	60.6878	23.5288	1.367	0.0016454	0.016902	SGH10_RS17615	hypothetical protein
SGH10_RS17650	290.37	135.665	1.0978	2.5089e-05	0.00037467	zapC	cell division protein ZapC
SGH10_RS17860	100434	37891.6	1.4063	2.6846e-05	0.00039777	pflB	formate C-acetyltransferase
SGH10_RS17865	1503.74	756.864	0.99045	1.9805e-05	0.00030296	pflA	pyruvate formate lyase 1-activating protein
SGH10_RS18040	755.892	464.03	0.70396	0.0015481	0.016048	SGH10_RS18040	lipoprotein
SGH10_RS18340	3360.41	1703.14	0.98044	1.5686e-06	2.751e-05	SGH10_RS18340	DNA starvation/stationary phase protection protein
SGH10_RS18380	136.435	70.8603	0.94517	0.0030215	0.02855	SGH10_RS18380	DksA/TraR family C4-type zinc finger protein
SGH10_RS18560	928.422	518.894	0.83934	0.00012995	0.0016831	bioD	ATP-dependent dethiobiotin synthetase BioD
SGH10_RS18630	218.122	130.74	0.73843	0.0045475	0.040217	SGH10_RS18630	cation-transporting P-type ATPase
SGH10_RS18635	63.7281	26.3559	1.2738	0.0022263	0.021801	SGH10_RS18635	universal stress protein G
SGH10_RS18705	470.314	212.636	1.1452	6.5052e-06	0.0001058	modC	molybdenum ABC transporter ATP-binding protein ModC
SGH10_RS18730	2206.54	1473.67	0.58237	0.0034372	0.031987	SGH10_RS18730	molybdate ABC transporter ATP-binding protein ModF
SGH10_RS19115	2488.21	1509.31	0.72121	0.00054117	0.0062004	asnB	asparagine synthase B
SGH10_RS20225	1047.04	443.346	1.2398	0.00032846	0.0038834	SGH10_RS20225	DUF1471 domain-containing protein
SGH10_RS20800	348.012	204.938	0.76395	0.0021116	0.020895	SGH10_RS20800	SmdA family multidrug ABC transporter permease/ATP-binding protein
SGH10_RS20805	163.638	38.2299	2.0977	7.0936e-10	1.7381e-08	SGH10_RS20805	Lrp/AsnC family transcriptional regulator
SGH10_RS20810	3947.46	26.3559	7.2267	1.2929e-132	3.6589e-130	SGH10_RS20810	PLP-dependent cysteine synthase family protein
SGH10_RS21010	458.926	235.124	0.96484	3.4349e-05	0.00049723	SGH10_RS21010	aldo/keto reductase
SGH10_RS22025	997.857	607.009	0.71712	0.0011813	0.012498	SGH10_RS22025	DUF3461 family protein
SGH10_RS22105	124.442	65.4978	0.92595	0.0031004	0.02915	SGH10_RS22105	lipoprotein, PulS/OutS family
SGH10_RS22840	407.645	157.078	1.3758	3.6186e-08	7.758e-07	SGH10_RS22840	transcriptional activator NhaR
SGH10_RS22845	636.448	194.761	1.7083	8.7528e-09	1.9703e-07	nhaA	Na+/H+ antiporter NhaA
SGH10_RS23065	632.498	304.069	1.0567	1.3278e-05	0.00020818	SGH10_RS23065	DUF1328 domain-containing protein
SGH10_RS23070	1417.8	678.378	1.0635	1.0443e-06	1.9129e-05	SGH10_RS23070	molecular chaperone OsmY
SGH10_RS23365	710.829	222.612	1.675	9.8826e-13	2.6892e-11	SGH10_RS23365	carbon starvation protein
SGH10_RS23905	2728.57	1589.01	0.78002	0.0049776	0.043211	SGH10_RS23905	hypothetical protein
SGH10_RS24030	736.462	416.589	0.82199	0.000278	0.0033479	SGH10_RS24030	addiction module protein
SGH10_RS24035	597.164	335.716	0.83089	0.0045855	0.040427	SGH10_RS24035	hypothetical protein
SGH10_RS24790	385.7	155.436	1.3112	1.2863e-07	2.6188e-06	SGH10_RS24790	lipoprotein toxin entericidin B
SGH10_RS24925	38.0337	11.5455	1.7199	0.0013424	0.014097	SGH10_RS24925	PerC family transcriptional regulator
SGH10_RS25320	998.548	560.938	0.83199	0.0025314	0.02445	SGH10_RS25320	hypothetical protein
SGH10_RS25515	108.105	12.8405	3.0737	6.727e-13	1.8483e-11	SGH10_RS25515	serine dehydratase subunit alpha family protein
SGH10_RS25520	13.0638	1.16732	3.4843	0.0041834	0.037535	SGH10_RS25520	branched-chain amino acid ABC transporter permease
SGH10_RS25760	152.392	68.7994	1.1473	0.00039229	0.0045875	SGH10_RS25760	PTS sugar transporter subunit IIB
SGH10_RS25795	311.338	161.365	0.94815	0.00041942	0.0048846	SGH10_RS25795	transcriptional regulator
SGH10_RS25850	160.335	79.4693	1.0126	0.0011434	0.012158	SGH10_RS25850	type I pantothenate kinase
SGH10_RS25945	312.201	133.841	1.222	6.8081e-06	0.00011034	SGH10_RS25945	3'-5' ssDNA/RNA exonuclease TatD
SGH10_RS25995	480.188	124.174	1.9512	6.9739e-14	1.9835e-12	SGH10_RS25995	5-methyltetrahydropteroyltriglutamate-- homocysteine S-methyltransferase
SGH10_RS26000	548.114	197.79	1.4705	0.00018958	0.0023792	SGH10_RS26000	HTH-type transcriptional regulator MetR
SGH10_RS26210	65.3218	26.3013	1.3124	0.0021247	0.020987	SGH10_RS26210	hypothetical protein
SGH10_RS26440	2266.89	1479.98	0.61513	0.004036	0.036529	gldA	glycerol dehydrogenase
SGH10_RS26485	817.769	420.676	0.95899	5.1059e-05	0.00072611	SGH10_RS26485	met regulon transcriptional regulator MetJ
SGH10_RS26805	509.998	311.621	0.7107	0.0024599	0.023923	SGH10_RS26805	Der GTPase-activating protein YihI
sRNA00039	233.029	2.64474	6.4612	6.1456e-14	1.7568e-12	-//-
sRNA00049	86.2636	32.448	1.4106	0.00025115	0.0030439	-//-
sRNA00170	451.079	184.911	1.2865	1.9974e-07	3.8983e-06	-//-
