# Supplementary material for: Acquisition of regulator on virulence plasmid of hypervirulent Klebsiella allows bacterial lifestyle switch in response to iron
Source: mBio. 2023 Aug 2;14(4):e01297-23. doi: 10.1128/mbio.01297-23 (PMC10470599; doi:10.1128/mbio.01297-23)
Supplement: Table S2 — Pathogenwatch and blast results. [file mbio.01297-23-s0009.xlsx]

## Sheet: iro & iroP Pathogenwatch
Genome Name	Data type	species	contig_count	largest_contig	total_size	ST	virulence_score	resistance_score	num_resistance_classes	num_resistance_genes	Salmochelin	K_locus	O_locus	O_type	Chr_ST	iroB	iroC	iroD	iroN	iroP	iro_cluster
nuh01	KLA	Klebsiella pneumoniae	89	508392	5574647	ST23	5	0	0	0	iro 1	KL1	O1v2	O1	ST23	1	4	1	1	1	1
nuh02	KLA	Klebsiella pneumoniae	82	593409	5552844	ST23	5	0	0	0	iro 1	KL1	O1v2	O1	ST23	10	4	1	1	1	1
nuh05	KLA	Klebsiella pneumoniae	335	597269	5631447	ST23	5	0	0	0	iro 1	KL1	O1v2	O1	ST23	1	4	1	1	1	1
nuh06	KLA	Klebsiella pneumoniae	276	706686	5541315	ST23	4	0	0	0	iro 1	KL1	O1v2	O1	ST23	1	28	1	1	1	1
nuh07	KLA	Klebsiella pneumoniae	342	412207	5655144	ST23	3	0	0	0	iro 1	KL1	O1v2	O1	ST23	1	4	1	1	1	1
nuh08	KLA	Klebsiella pneumoniae	106	460788	5636255	ST23	5	0	0	0	iro 1	KL1	O1v2	O1	ST23	1	4	1	1	1	1
nuh12	KLA	Klebsiella pneumoniae	381	511017	5533531	ST23	4	0	0	0	iro 1	KL1	O1v2	O1	ST23	1	4	1	1	1	1
nuh13	KLA	Klebsiella pneumoniae	344	500990	5610163	ST2044	5	0	0	0	iro 1	KL1	O1v2	O1	ST2044	1	4*	1	1	1	1
nuh15	KLA	Klebsiella pneumoniae	86	607352	5517984	ST23	5	0	0	0	iro 1	KL1	O1v2	O1	ST23	1	4	1	1	1	1
nuh16	KLA	Klebsiella pneumoniae	93	475321	5578095	ST23	5	0	0	0	iro 1	KL1	O1v2	O1	ST23	1	4	1	1	1	2
nuh17	KLA	Klebsiella pneumoniae	91	684386	5685546	ST23	5	0	0	0	iro 1	KL1	O1v2	O1	ST23	1	4	1	1	1	1
nuh18	KLA	Klebsiella pneumoniae	297	425209	5844117	ST23	5	0	0	0	iro 1	KL1	O1v2	O1	ST23	1	4	1	1	1	1
nuh19	KLA	Klebsiella pneumoniae	61	1124196	5493178	ST23	4	0	0	0	iro 1	KL1	O1v2	O1	ST23	1	28	1	1	1	1
nuh20	KLA	Klebsiella pneumoniae	414	498569	5665597	ST23	5	0	0	0	iro 1	KL1	O1v2	O1	ST23	1	4	1	1	1	1
nuh21	KLA	Klebsiella pneumoniae	278	596920	5678500	ST23	5	0	0	0	iro 1	KL1	O1v2	O1	ST23	1	4	1	1	1	1
nuh23	KLA	Klebsiella pneumoniae	73	775589	5470478	ST23	4	0	0	0	iro 1	KL1	O1v2	O1	ST23	1	4	1	1	1	1
nuh24	KLA	Klebsiella pneumoniae	92	439623	5703280	ST23	5	0	0	0	iro 1	KL1	O1v2	O1	ST23	1	4	1	1	1	1
nuh31	KLA	Klebsiella pneumoniae	284	473685	5766428	ST23	5	0	0	0	iro 1	KL1	O1v2	O1	ST23	1	4	1	1	1	1
nuh32	KLA	Klebsiella pneumoniae	347	595973	5587964	ST23	5	0	0	0	iro 1	KL1	O1v2	O1	ST23	1	4	1	1	1	1
nuh33	KLA	Klebsiella pneumoniae	580	597952	5750067	ST23	5	0	0	0	iro 1	KL1	O1v2	O1	ST23	1	4	1	1	1	1
nuh35	KLA	Klebsiella pneumoniae	238	696386	5630923	ST23	5	0	0	0	iro 1	KL1	O1v2	O1	ST23	1	4	1	1	1	1
nuh38	KLA	Klebsiella pneumoniae	461	796393	5676797	ST23	5	0	0	0	iro 1	KL1	O1v2	O1	ST23	1	4	1	1	1	1
nuh41	KLA	Klebsiella pneumoniae	320	417445	5659475	ST23	5	0	0	0	iro 1	KL1	O1v2	O1	ST23	1	4	1	1	1	1
nuh42	KLA	Klebsiella pneumoniae	486	601752	5725998	ST23	3	0	0	0	iro 1	KL1	O1v2	O1	ST23	1	4	1	1	1	1
nuh44	KLA	Klebsiella pneumoniae	92	594783	5387930	ST23	5	0	0	0	iro 1	KL1	O1v2	O1	ST23	1	4	1	1	1	1
nuh47	KLA	Klebsiella pneumoniae	419	745531	5735506	ST23	5	0	0	0	iro 1	KL1	O1v2	O1	ST23	1	4	1	1	1	1
nuh48	KLA	Klebsiella pneumoniae	330	620899	5696900	ST23	5	0	0	0	iro 1	KL1	O1v2	O1	ST23	1	4	1	1	1	1
nuh50	KLA	Klebsiella pneumoniae	425	505134	5402144	ST23	2	0	0	0	iro 1	KL1	O1v2	O1	ST23	1	4	1	1	1	1
nuh51	KLA	Klebsiella pneumoniae	184	591235	5632951	ST23	5	0	0	0	iro 1	KL1	O1v2	O1	ST23	1	4	1	1	1	1
nuh52	KLA	Klebsiella pneumoniae	212	442590	5691527	ST23	5	0	0	0	iro 1	KL1	O1v2	O1	ST23	1	4	1	1	1	1
nuh53	KLA	Klebsiella pneumoniae	385	369831	5663808	ST23	5	0	0	0	iro 1	KL1	O1v2	O1	ST23	1	4	1	1	1	1
nuh55	KLA	Klebsiella pneumoniae	79	596849	5630826	ST23	5	0	0	0	iro 1	KL1	O1v2	O1	ST23	1	4	1	1	1	1
nuh56	KLA	Klebsiella pneumoniae	66	601124	5492330	ST23	3	0	0	0	iro 1	KL1	O1v2	O1	ST23	1	4	1	1	1	1
nuh57	KLA	Klebsiella pneumoniae	419	508138	5667482	ST23	5	0	0	0	iro 1	KL1	O1v2	O1	ST23	1	4	1	1	1	1
nuh58	KLA	Klebsiella pneumoniae	317	435276	5737548	ST23	5	0	0	0	iro 1	KL1	O1v2	O1	ST23	1	4	1	1	1	1
nuh60	KLA	Klebsiella pneumoniae	228	664345	5613327	ST23	5	0	0	0	iro 1	KL1	O1v2	O1	ST23	1	4	1	1	1	1
nuh62	KLA	Klebsiella pneumoniae	293	604488	5607387	ST23	5	0	0	0	iro 1	KL1	O1v2	O1	ST23	1	4	1	1	1	1
nuh63	KLA	Klebsiella pneumoniae	265	544120	5529472	ST23	5	0	0	0	iro 1	KL1	O1v2	O1	ST23	1	4	1	1	1	1
sgh01	KLA	Klebsiella pneumoniae	347	412256	5845236	ST23	5	0	0	0	iro 1	KL1	O1v2	O1	ST23	1	4	1	1	1	1
sgh03	KLA	Klebsiella pneumoniae	301	593866	5633576	ST23	5	0	0	0	iro 1	KL1	O1v2	O1	ST23	1	4	1	1	1	1
sgh04	KLA	Klebsiella pneumoniae	2	5413799	5637285	ST23	5	0	0	0	iro 1	KL1	O1v2	O1	ST23	1	4	1	1	1	1
sgh05	KLA	Klebsiella pneumoniae	110	510547	5733507	ST23	5	0	0	0	iro 1	KL1	O1v2	O1	ST23	1	4	1	1	1	1
sgh06	KLA	Klebsiella pneumoniae	334	471969	5673110	ST23	5	0	0	0	iro 1	KL1	O1v2	O1	ST23	1	4	1	1	1	1
sgh09	KLA	Klebsiella pneumoniae	246	592626	5575690	ST23	5	0	0	0	iro 1	KL1	O1v2	O1	ST23	10	4	1	1	1	1
sgh10	KLA	Klebsiella pneumoniae	2	5485114	5716697	ST23	5	0	0	0	iro 1	KL1	O1v2	O1	ST23	1	4	1	1	1	1
sgh11	KLA	Klebsiella pneumoniae	237	622089	5608596	ST23	5	0	0	0	iro 1	KL1	O1v2	O1	ST23	1	4	1	1	1	1
sgh15	KLA	Klebsiella pneumoniae	278	566244	5636379	ST23	5	0	0	0	iro 1	KL1	O1v2	O1	ST23	1	4	1	1	1	1
sgh16	KLA	Klebsiella pneumoniae	383	473363	5873081	ST23	5	0	0	0	iro 1	KL1	O1v2	O1	ST23	1	4	1	1	1	1
sgh17	KLA	Klebsiella pneumoniae	259	622088	5647191	ST23	5	0	0	0	iro 1	KL1	O1v2	O1	ST23	1	4	1	1	1	1
sgh18	KLA	Klebsiella pneumoniae	328	597839	5670048	ST23	5	0	0	0	iro 1	KL1	O1v2	O1	ST23	1	4	1	1	1	1
sgh19	KLA	Klebsiella pneumoniae	409	517019	5618763	ST23	5	0	0	0	iro 1	KL1	O1v2	O1	ST23	1	4	1	1	1	1
sgh20	KLA	Klebsiella pneumoniae	302	385774	5658127	ST23	5	0	0	0	iro 1	KL1	O1v2	O1	ST23	1	4	1	1	1	1
sgh22	KLA	Klebsiella pneumoniae	286	518928	5671304	ST23	5	0	0	0	iro 1	KL1	O1v2	O1	ST23	1	4	1	1	1	1
sgh23	KLA	Klebsiella pneumoniae	340	340901	5717346	ST23	5	0	0	0	iro 1	KL1	O1v2	O1	ST23	1	4	1	1	1	1
sgh24	KLA	Klebsiella pneumoniae	268	596797	5586529	ST23	5	0	0	0	iro 1	KL1	O1v2	O1	ST23	1	4	1	1	1	1
sgh25	KLA	Klebsiella pneumoniae	2621	595865	6169953	ST23	5	0	0	0	iro 1	KL1	O1v2	O1	ST23	1	4	1	1	1	1
ttsh01	KLA	Klebsiella pneumoniae	276	430110	5666721	ST23	5	0	0	0	iro 1	KL1	O1v2	O1	ST23	1	4	1	1	1	1
ttsh02	KLA	Klebsiella pneumoniae	541	417700	5381881	ST23	5	0	0	0	iro 1	KL1	O1/O2v2	unknown	ST23	1	4	1	1	1	1
ttsh06	KLA	Klebsiella pneumoniae	254	479982	5681274	ST23	5	0	0	0	iro 1	KL1	O1v2	O1	ST23	1	4	1	1	1	1
ttsh07	KLA	Klebsiella pneumoniae	466	596920	5724718	ST23	5	0	0	0	iro 1	KL1	O1v2	O1	ST23	1	4*	1	1	1	1
ttsh08	KLA	Klebsiella pneumoniae	307	460858	5653094	ST23	3	0	0	0	iro 1	KL1	O1v2	O1	ST23	1	4	1	1	1	1
ttsh10	KLA	Klebsiella pneumoniae	282	591903	5746550	ST23	5	0	0	0	iro 1	KL1	O1v2	O1	ST23	1	4	1	1	1	1
ttsh11	KLA	Klebsiella pneumoniae	397	584581	5567875	ST23	5	0	0	0	iro 1	KL1	O1v2	O1	ST23	1	4	1	1	1	1
ttsh16	KLA	Klebsiella pneumoniae	421	762814	5694224	ST23	5	0	0	0	iro 1	KL1	O1v2	O1	ST23	1	4	1	1	1	1
ttsh17	KLA	Klebsiella pneumoniae	561	591394	5642233	ST23	5	0	0	0	iro 1	KL1	O1v2	O1	ST23	1	4	1	1	1	1
ttsh20	KLA	Klebsiella pneumoniae	197	596923	5678159	ST23	5	0	0	0	iro 1	KL1	O1v2	O1	ST23	1	4	1	1	1	1
ttsh22	KLA	Klebsiella pneumoniae	335	593048	5675832	ST23	5	0	0	0	iro 1	KL1	O1v2	O1	ST23	1	4	1	1	1	1
ttsh23	KLA	Klebsiella pneumoniae	221	341209	5752874	ST23	5	0	0	0	iro 1	KL1	O1v2	O1	ST23	1	4	1	1	1	1
ttsh24	KLA	Klebsiella pneumoniae	293	535835	5638677	ST23	5	0	0	0	iro 1	KL1	O1v2	O1	ST23	1	4	1*	1	1	1
ttsh26	KLA	Klebsiella pneumoniae	331	596915	5699238	ST23	5	0	0	0	iro 1	KL1	O1v2	O1	ST23	1	4	1	1	1	1
ttsh27	KLA	Klebsiella pneumoniae	302	594453	5620485	ST23	5	0	0	0	iro 1	KL1	O1v2	O1	ST23	1	4	1	1	1	1
ttsh28	KLA	Klebsiella pneumoniae	320	591550	5586455	ST23	5	0	0	0	iro 1	KL1	O1v2	O1	ST23	1	4	1	1	1	1
ttsh31	KLA	Klebsiella pneumoniae	461	595978	5660711	ST23	5	0	0	0	iro 1	KL1	O1v2	O1	ST23	1	2	1	1	1	1
ttsh32	KLA	Klebsiella pneumoniae	369	600538	5496414	ST23	2	0	0	0	iro 1	KL1	O1v2	O1	ST23	1	4*	1	1	1	1
ttsh33	KLA	Klebsiella pneumoniae	564	417209	5531947	ST23	4	0	0	0	iro 1	KL1	O1v2	O1	ST23	1	4	1	1	1	1
ttsh38	KLA	Klebsiella pneumoniae	239	654327	5677196	ST23	5	0	0	0	iro 1	KL1	O2v2	O2	ST23	1	4	1	1	1	1
ttsh39	KLA	Klebsiella pneumoniae	496	594965	5729784	ST23	5	0	0	0	iro 1	KL1	O1v2	O1	ST23	1	4	1	1	1	1
ttsh40	KLA	Klebsiella pneumoniae	504	489327	5670838	ST23	5	0	0	0	iro 1	KL1	O1v2	O1	ST23	1	4	1	1	1	1
ttsh41	KLA	Klebsiella pneumoniae	223	547568	5789373	ST23	5	0	0	0	iro 1	KL1	O1v2	O1	ST23	1	4	1	1	1	1
ttsh43	KLA	Klebsiella pneumoniae	620	416847	5708756	ST23	5	0	0	0	iro 1	KL1	O1v2	O1	ST23	1	4	1	1*	1	1
ttsh45	KLA	Klebsiella pneumoniae	251	462527	5580941	ST23	5	0	0	0	iro 1	KL1	O1v2	O1	ST23	1	4	1	1	1	1
ttsh48	KLA	Klebsiella pneumoniae	98	402280	5603300	ST23	5	0	0	0	iro 1	KL1	O1v2	O1	ST23	1	4	1	1	1	1
ttsh53	KLA	Klebsiella pneumoniae	121	417703	5523755	ST23	5	0	0	0	iro 1	KL1	O1v2	O1	ST23	1	4	1	1	1	1
ttsh55	KLA	Klebsiella pneumoniae	226	766837	5613423	ST23	5	0	0	0	iro 1	KL1	O1v2	O1	ST23	1	4	1	1	1	1
ttsh57	KLA	Klebsiella pneumoniae	234	594257	5641139	ST23	5	0	0	0	iro 1	KL1	O1v2	O1	ST23	1	4	1	1*	1	1
ttsh58	KLA	Klebsiella pneumoniae	126	341349	5690840	ST23	2	0	0	0	iro 1	KL1	O1v2	O1	ST23	1	4	1	1	1	1
ttsh59	KLA	Klebsiella pneumoniae	90	599525	5582029	ST23	5	0	0	0	iro 1	KL1	O1v2	O1	ST23	1	4	1	1	1	1
ttsh60	KLA	Klebsiella pneumoniae	250	581218	5726279	ST23	5	0	0	0	iro 1	KL1	O1v2	O1	ST23	1	4	1	1	1	1
ttsh62	KLA	Klebsiella pneumoniae	208	594827	5678293	ST23	5	0	0	0	iro 1	KL1	O1v2	O1	ST23	1	4	1	1	1	1
050511-15698	BSI	Klebsiella pneumoniae	53	708930	5279694	ST5215	0	0	7	8	-	KL1	O1/O2v2	O1	ST5215	-	-	-	-	-	-
020212-29662	BSI	Klebsiella pneumoniae	74	680645	5615898	ST23	5	0	0	0	iro 1	KL1	O1/O2v2	O1	ST23	1	4	1	1	1	1
040513-14721	BSI	Klebsiella pneumoniae	77	860409	5587461	ST23	5	0	0	0	iro 1	KL1	O1/O2v2	O1	ST23	1	4	1	1	1	1
061114-17647	BSI	Klebsiella pneumoniae	82	1328325	5620901	ST23	5	0	0	0	iro 1	KL1	O1/O2v2	O1	ST23	1	4	1	1	1	1
071110-18900	BSI	Klebsiella pneumoniae	77	956156	5619289	ST23	5	0	0	0	iro 1	KL1	O1/O2v2	O1	ST23	1	4	1	1	1	1
100314-15669	BSI	Klebsiella pneumoniae	50	1585742	5471566	ST23	4	0	0	0	iro 1	KL1	O1/O2v2	O1	ST23	1	4	1	1	1	1
130914-37043	BSI	Klebsiella pneumoniae	64	604240	5630064	ST23	5	0	0	0	iro 1	KL1	O1/O2v2	O1	ST23	1	4	1	1	1	1
16112935	BSI	Klebsiella pneumoniae	77	604207	5569541	ST23	5	0	0	0	iro 1	KL1	O1/O2v2	O1	ST23	1	4	1	1	1	1
16114343	BSI	Klebsiella pneumoniae	85	1299869	5582877	ST23	5	0	0	0	iro 1	KL1	O1/O2v2	O1	ST23	1	4	1	1	1	1
16114661	BSI	Klebsiella pneumoniae	62	1395664	5589708	ST23	5	0	0	0	iro 1	KL1	O1/O2v2	O1	ST23	1	4	1	1	1	1
16114664	BSI	Klebsiella pneumoniae	131	765485	5583728	ST23	5	1	3	3	iro 1	KL1	O1/O2v2	O1	ST23	1	4	1	1	1	1
1623449	BSI	Klebsiella pneumoniae	79	1303047	5626564	ST23	5	0	0	0	iro 1	KL1	O1/O2v2	O1	ST23	1	4	1	1	1	1
1675481	BSI	Klebsiella pneumoniae	65	1311051	5631065	ST23	5	0	0	0	iro 1	KL1	O1/O2v2	O1	ST23	1	4	1	1	1	1
1675486	BSI	Klebsiella pneumoniae	66	1219476	5586541	ST23	5	0	0	0	iro 1	KL1	O1/O2v2	O1	ST23	1	4	1	1	1	1
1675496	BSI	Klebsiella pneumoniae	98	1301886	5548381	ST23	5	0	0	0	iro 1	KL1	O1/O2v2	O1	ST23	1	4	1	1	1	1
1690101	BSI	Klebsiella pneumoniae	74	1303180	5719665	ST23	5	0	0	0	iro 1	KL1	O1/O2v2	O1	ST23	1	4	1	1	1	1
171011-17937	BSI	Klebsiella pneumoniae	59	1246477	5590289	ST23	3	0	0	0	iro 1	KL1	O1/O2v2	O1	ST23	1	4	1	1	1	1
240411-14788	BSI	Klebsiella pneumoniae	93	501093	5606253	ST23	5	0	0	0	iro 1	KL1	O1/O2v2	O1	ST23	1	4	1*	1	1	1
240512-16460	BSI	Klebsiella pneumoniae	62	642876	5566523	ST23	3	0	0	0	iro 1	KL1	O1/O2v2	O1	ST23	1	4	1	1	1	1
280313-35165	BSI	Klebsiella quasipneumoniae subsp. similipneumoniae	51	471593	5268910	ST367	4	0	0	0	iro 1	KL1	O3/O3a	O3/O3a	ST367	1	1	1	1	1	1
A1617166	BSI	Klebsiella pneumoniae	78	1298197	5619174	ST23	5	0	0	0	iro 1	KL1	O1/O2v2	O1	ST23	1	4	1	1	1	1
CM3204	BSI	Klebsiella pneumoniae	95	469016	5645540	ST23	5	0	0	0	iro 1	KL1	O1/O2v2	O1	ST23	1	4	1	1	1	1
CM3660	BSI	Klebsiella pneumoniae	93	465671	5652692	ST23-1LV	5	0	0	0	iro 1	KL1	O1/O2v2	O1	ST23-1LV	1	4	1	1	1	1
COMRU-KPN-BC-2016-20	BSI	Klebsiella pneumoniae	80	1274845	5626177	ST23	5	0	0	0	iro 1	KL1	O1/O2v2	O1	ST23	1	4	1	1	1	1
V4	BSI	Klebsiella pneumoniae	78	1337917	5621163	ST23	5	0	0	0	iro 1	KL1	O1/O2v2	O1	ST23	1	4	1	1	1	1
V8	BSI	Klebsiella pneumoniae	48	2065945	5555065	ST23	5	0	0	0	iro 1	KL1	O1/O2v2	O1	ST23	1	4	1	1	1	1
BP13716	BSI	Klebsiella pneumoniae	203	648455	6385184	ST23	5	1	8	18	iro 1 (incomplete) (truncated)	KL1	O1/O2v2	O1	ST23	1*-82%	-	1	1	1	2
020212-24850	BSI	Klebsiella pneumoniae	69	699042	5557579	ST273	0	0	8	15	-	KL10	O3/O3a	O3/O3a	ST273	-	-	-	-	-	-
160211-22349	BSI	Klebsiella pneumoniae	117	761805	5569004	ST15	1	0	6	6	-	KL10	O1/O2v1	O1	ST15	-	-	-	-	-	-
1675484	BSI	Klebsiella pneumoniae	87	1659846	5564235	ST76-1LV	1	1	7	11	-	KL10	O3/O3a	O3/O3a	ST76-1LV	-	-	-	-	-	-
1675489	BSI	Klebsiella pneumoniae	83	1659948	5564437	ST76-1LV	1	1	7	11	-	KL10	O3/O3a	O3/O3a	ST76-1LV	-	-	-	-	-	-
1675494	BSI	Klebsiella pneumoniae	84	1659948	5565009	ST76-1LV	1	1	7	11	-	KL10	O3/O3a	O3/O3a	ST76-1LV	-	-	-	-	-	-
1676103	BSI	Klebsiella quasipneumoniae subsp. similipneumoniae	73	2490196	5276334	ST5594	0	0	1	1	-	KL10	O5	O5	ST5594	-	-	-	-	-	-
1690089	BSI	Klebsiella pneumoniae	91	1659846	5563962	ST76-1LV	1	1	7	11	-	KL10	O3/O3a	O3/O3a	ST76-1LV	-	-	-	-	-	-
190212-30787	BSI	Klebsiella quasipneumoniae subsp. similipneumoniae	112	898019	5422542	ST283-1LV	0	1	4	4	-	KL10	O5	O5	ST283-1LV	-	-	-	-	-	-
250210-16217	BSI	Klebsiella pneumoniae	123	845121	5627610	ST1263	0	1	3	3	-	KL10	O3/O3a	O3/O3a	ST1263	-	-	-	-	-	-
260813-39861	BSI	Klebsiella pneumoniae	127	368634	5574171	ST15	1	0	9	15	-	KL10	O1/O2v1	O1	ST15	-	-	-	-	-	-
2685	BSI	Klebsiella pneumoniae	149	355771	5505498	ST297	1	1	2	2	-	KL10	O1/O2v1	O1	ST297	-	-	-	-	-	-
BA1497	BSI	Klebsiella pneumoniae	96	584251	5323342	ST551	0	1	7	10	-	KL10	O1/O2v1	O1	ST551	-	-	-	-	-	-
COMRU-KPN-BC-2014-1	BSI	Klebsiella pneumoniae	95	913226	5420921	ST22	0	1	8	12	-	KL10	O3b	O3b	ST22	-	-	-	-	-	-
COMRU-KPN-BC-2017-3	BSI	Klebsiella pneumoniae	85	584634	5537977	ST15	1	1	9	11	-	KL10	O1/O2v1	O1	ST15	-	-	-	-	-	-
16114608	BSI	Klebsiella pneumoniae	136	1396723	5364450	ST966	0	0	5	6	-	KL102	O1/O2v1	O2a	ST966	-	-	-	-	-	-
1675491	BSI	Klebsiella pneumoniae	206	647410	5551180	ST36	0	0	5	6	-	KL102	O1/O2v2	O1	ST36	-	-	-	-	-	-
201213-39019	BSI	Klebsiella pneumoniae	89	1105159	5504743	ST307	0	1	7	10	-	KL102	O1/O2v2	O2afg	ST307	-	-	-	-	-	-
COMRU-KPN-BC-2014-8	BSI	Klebsiella pneumoniae	125	565291	5489127	ST36	0	1	8	9	-	KL102	O1/O2v2	O1	ST36	-	-	-	-	-	-
COMRU-KPN-BC-2016-11	BSI	Klebsiella pneumoniae	53	1425289	5450791	ST966	0	0	0	0	-	KL102	O1/O2v1	O2a	ST966	-	-	-	-	-	-
COMRU-KPN-BC-2016-15	BSI	Klebsiella pneumoniae	160	416814	5553724	ST36	0	0	0	0	-	KL102	O1/O2v2	O1	ST36	-	-	-	-	-	-
V16	BSI	Klebsiella pneumoniae	37	1051745	5119402	ST20	0	0	0	0	-	KL102	O1/O2v2	O2afg	ST20	-	-	-	-	-	-
090813-23155	BSI	Klebsiella pneumoniae	129	713062	5294764	ST29-3LV	0	0	0	0	-	KL103	O5	O5	ST29-3LV	-	-	-	-	-	-
1623424	BSI	Klebsiella quasipneumoniae subsp. similipneumoniae	145	910817	5432106	ST334	0	1	3	2	-	KL103	O5	O5	ST334	-	-	-	-	-	-
A1616826	BSI	Klebsiella quasipneumoniae subsp. similipneumoniae	118	1074543	5590904	ST334	0	1	4	4	-	KL103	O5	O5	ST334	-	-	-	-	-	-
V20	BSI	Klebsiella pneumoniae	133	641802	5447198	ST107	0	1	10	15	-	KL103	O1/O2v1	O1	ST107	-	-	-	-	-	-
1075	BSI	Klebsiella pneumoniae	156	734557	5706685	ST11	0	2	11	17	-	KL105	O1/O2v2	O2afg	ST11	-	-	-	-	-	-
16113882	BSI	Klebsiella pneumoniae	83	654673	5535887	ST101	0	1	7	12	-	KL106	O1/O2v2	O1	ST101	-	-	-	-	-	-
16114394	BSI	Klebsiella pneumoniae	99	1463467	5541780	ST1	0	1	11	18	-	KL106	O1/O2v2	O1	ST1	-	-	-	-	-	-
180414-14224	BSI	Klebsiella quasipneumoniae subsp. similipneumoniae	114	918587	5391923	ST2829	0	1	6	7	-	KL107	O5	O5	ST2829	-	-	-	-	-	-
V23	BSI	Klebsiella variicola subsp. variicola	70	957824	5519758	ST615-3LV	0	0	0	0	-	KL109	unknown (OL101)	unknown (OL101)	ST615-3LV	-	-	-	-	-	-
COMRU-KPN-BC-2014-19	BSI	Klebsiella pneumoniae	128	751929	5442714	ST1777	0	0	5	7	-	KL111	O3b	O3b	ST1777	-	-	-	-	-	-
COMRU-KPN-BC-2014-7	BSI	Klebsiella quasipneumoniae subsp. similipneumoniae	61	1315258	5218055	ST1484	0	1	6	9	-	KL111	O12	O12	ST1484	-	-	-	-	-	-
1069	BSI	Klebsiella pneumoniae	217	407225	5759578	ST15	1	2	8	18	-	KL112	O1/O2v1	O1	ST15	-	-	-	-	-	-
2455	BSI	Klebsiella pneumoniae	151	429090	5653416	ST15	1	2	9	16	-	KL112	O1/O2v1	O1	ST15	-	-	-	-	-	-
2557	BSI	Klebsiella pneumoniae	300	415003	5752509	ST15	4	1	8	10	-	KL112	O1/O2v1	O1	ST15	-	-	-	-	-	-
2579	BSI	Klebsiella pneumoniae	294	351930	5757740	ST15	4	2	9	11	-	KL112	O1/O2v1	O1	ST15	-	-	-	-	-	-
051010-65443	BSI	Klebsiella quasipneumoniae subsp. similipneumoniae	107	1046461	5636985	ST1605	0	1	7	11	-	KL114	O3/O3a	O3/O3a	ST1605	-	-	-	-	-	-
V1	BSI	Klebsiella pneumoniae	84	615744	5458752	ST1569	0	0	0	0	-	KL114	O3b	O3b	ST1569	-	-	-	-	-	-
BP2189	BSI	Klebsiella pneumoniae	138	674771	5589385	ST3609	0	2	8	13	-	KL117	O1/O2v1	O1	ST3609	-	-	-	-	-	-
V27	BSI	Klebsiella pneumoniae	77	835800	5508902	ST4092-1LV	1	0	0	0	-	KL117	O1/O2v2	O2afg	ST4092-1LV	-	-	-	-	-	-
V5	BSI	Klebsiella pneumoniae	85	722149	5577999	ST1117	1	0	0	0	-	KL117	O1/O2v1	O1	ST1117	-	-	-	-	-	-
V21	BSI	Klebsiella pneumoniae	74	761794	5335082	ST1613	0	0	0	0	-	KL12	OL103	unknown (OL103)	ST1613	-	-	-	-	-	-
120613-40584	BSI	Klebsiella pneumoniae	110	716327	5338178	ST17	0	0	5	6	-	KL122	O1/O2v2	O2afg	ST17	-	-	-	-	-	-
COMRU-KPN-BC-2014-11	BSI	Klebsiella pneumoniae	130	1438207	5404166	ST17-1LV	0	1	6	7	-	KL122	O1/O2v2	O1	ST17-1LV	-	-	-	-	-	-
COMRU-KPN-BC-2014-9	BSI	Klebsiella pneumoniae	125	1340753	5391055	ST17	0	1	8	9	-	KL122	O1/O2v2	O1	ST17	-	-	-	-	-	-
COMRU-KPN-BC-2016-12	BSI	Klebsiella pneumoniae	97	411028	5520895	ST3228	0	1	4	6	-	KL122	O1/O2v2	O1	ST3228	-	-	-	-	-	-
KPN238	BSI	Klebsiella pneumoniae	159	937039	5526337	ST17-1LV	0	1	10	19	-	KL122	O1/O2v2	O2afg	ST17-1LV	-	-	-	-	-	-
300712-14436	BSI	Klebsiella quasipneumoniae subsp. similipneumoniae	137	965327	5399539	ST414	0	1	6	7	-	KL123	O3/O3a	O3/O3a	ST414	-	-	-	-	-	-
nuh65	KLA	Klebsiella pneumoniae	561	496802	5586206	ST774	1	0	0	0	iro unknown	KL124	OL101	OL101	ST774	6*	38*-4%	10*	5*	1	3
ttsh61	KLA	Klebsiella pneumoniae	485	799738	5515751	ST774	1	0	0	0	iro unknown	KL124	OL101	OL101	ST774	6*	38*-4%	10*	5*	1	3
1675479	BSI	Klebsiella pneumoniae	76	1148757	5690576	ST5554-1LV	3	0	3	4	-	KL125	O3/O3a	O3/O3a	ST5554-1LV	-	-	-	-	-	-
V14	BSI	Klebsiella pneumoniae	91	1376720	5572461	ST4081	0	0	1	2	-	KL125	O5	O5	ST4081	-	-	-	-	-	-
ttsh44	KLA	Klebsiella pneumoniae	504	799851	5506587	ST1307	1	0	0	0	-	KL127	OL101	OL101	ST1307	-	-	-	-	-	6
130411-38618	BSI	Klebsiella pneumoniae	61	1189544	5517005	ST17	3	0	7	10	-	KL127	OL101	unknown (OL101)	ST17	-	-	-	-	-	-
16112557	BSI	Klebsiella pneumoniae	188	530031	5548406	ST1192	0	0	0	0	-	KL128	O3b	O3b	ST1192	-	-	-	-	-	-
COMRU-KPN-BC-2014-6	BSI	Klebsiella pneumoniae	129	408387	5467499	ST685	0	0	8	10	-	KL13	O3b	O3b	ST685	-	-	-	-	-	-
KPN237	BSI	Klebsiella quasipneumoniae subsp. similipneumoniae	160	527435	5686710	ST1191	0	1	4	4	-	KL13	O3/O3a	O3/O3a	ST1191	-	-	-	-	-	-
KPN241	BSI	Klebsiella quasipneumoniae subsp. similipneumoniae	237	574960	5866807	ST1191	0	1	10	13	-	KL13	O3/O3a	O3/O3a	ST1191	-	-	-	-	-	-
COMRU-KPN-BC-2016-19	BSI	Klebsiella quasipneumoniae subsp. similipneumoniae	44	1375641	5183729	ST2653	0	0	0	0	-	KL130	O12	O12	ST2653	-	-	-	-	-	-
ttsh64	KLA	Klebsiella pneumoniae	537	397748	5327045	ST276-2LV	0	0	0	0	-	KL133	O1v1	O1	ST276-2LV	-	-	-	-	-	7
COMRU-KPN-BC-2014-10	BSI	Klebsiella pneumoniae	139	525388	5519605	ST667	0	1	9	12	-	KL135	O3b	O3b	ST667	-	-	-	-	-	-
16114031	BSI	Klebsiella pneumoniae	80	949125	5299640	ST2188	0	0	0	0	-	KL136	O1/O2v2	O2afg	ST2188	-	-	-	-	-	-
130712-16884	BSI	Klebsiella pneumoniae	87	611741	5536797	ST2156-2LV	0	0	4	4	-	KL142	O1/O2v1	O1	ST2156-2LV	-	-	-	-	-	-
17B00553	BSI	Klebsiella pneumoniae	236	242603	5686538	ST3132	0	1	9	11	-	KL142	O1/O2v1	O1	ST3132	-	-	-	-	-	-
250411-14801	BSI	Klebsiella quasipneumoniae subsp. quasipneumoniae	47	1231618	5225056	ST4009-2LV	0	0	0	0	-	KL142	O3/O3a	O3/O3a	ST4009-2LV	-	-	-	-	-	-
16113738	BSI	Klebsiella quasipneumoniae subsp. similipneumoniae	58	747456	5228957	ST1308	0	0	0	0	-	KL144	O4	O4	ST1308	-	-	-	-	-	-
1690084	BSI	Klebsiella pneumoniae	121	1381092	5503471	ST1787	1	1	10	17	-	KL148	O1/O2v2	O1	ST1787	-	-	-	-	-	-
1690085	BSI	Klebsiella pneumoniae	116	738491	5505870	ST1787	1	1	10	17	-	KL148	O1/O2v2	O1	ST1787	-	-	-	-	-	-
231014-16656	BSI	Klebsiella pneumoniae	125	825767	5409557	ST152	0	0	4	4	-	KL149	O4	O4	ST152	-	-	-	-	-	-
V3	BSI	Klebsiella pneumoniae	63	460516	5132657	ST152	0	0	0	0	-	KL149	O4	O4	ST152	-	-	-	-	-	-
15B03097	BSI	Klebsiella pneumoniae	129	522551	5577436	ST37	0	1	9	16	-	KL15	O4	O4	ST37	-	-	-	-	-	-
1623618	BSI	Klebsiella pneumoniae	160	348916	5415908	ST37	0	1	8	13	-	KL15	O4	O4	ST37	-	-	-	-	-	-
COMRU-KPN-BC-2016-9	BSI	Klebsiella pneumoniae	80	746252	5352362	ST2459	0	1	8	9	-	KL15	O4	O4	ST2459	-	-	-	-	-	-
COMRU-KPN-BC-2016-18	BSI	Klebsiella pneumoniae	94	975207	5411301	ST14	0	1	8	9	-	KL157	O1/O2v1	O1	ST14	-	-	-	-	-	-
COMRU-KPN-BC-2016-14	BSI	Klebsiella variicola subsp. variicola	53	1640882	5564038	ST209-1LV	1	0	0	0	-	KL158	OL103	unknown (OL103)	ST209-1LV	-	-	-	-	1	2
nuh09	KLA	Klebsiella pneumoniae	83	646991	5594220	ST660	4	0	0	0	iro 1	KL16	O1v1	O1	ST660	1	13	1	1	1	1
COMRU-KPN-BC-2015-6	BSI	Klebsiella quasipneumoniae subsp. similipneumoniae	39	2295187	5135082	ST1355-3LV	0	0	0	0	-	KL16	O5	O5	ST1355-3LV	-	-	-	-	-	-
030911-40006	BSI	Klebsiella pneumoniae	74	944627	5255758	ST17	0	0	0	0	-	KL162	unknown (OL102)	unknown (OL102)	ST17	-	-	-	-	-	-
050410-14967	BSI	Klebsiella pneumoniae	78	944627	5257558	ST17	0	0	0	0	-	KL162	unknown (OL102)	unknown (OL102)	ST17	-	-	-	-	-	-
090411-29874	BSI	Klebsiella pneumoniae	154	529585	5496294	ST709	0	0	8	13	-	KL163	O1/O2v1	O1	ST709	-	-	-	-	-	-
301212-16345	BSI	Klebsiella pneumoniae	178	289420	5542532	ST437	0	3	10	13	-	KL163	O1/O2v1	O2a	ST437	-	-	-	-	-	-
131211-14450	BSI	Klebsiella pneumoniae	259	370970	5520053	ST534	0	0	5	7	-	KL164	OL102	unknown (OL102)	ST534	-	-	-	-	-	-
1675482	BSI	Klebsiella variicola subsp. variicola	80	1325997	5434492	ST360-1LV	0	0	0	0	-	KL165	O5	O5	ST360-1LV	-	-	-	-	-	-
1690095	BSI	Klebsiella pneumoniae	100	745998	5513671	ST101	0	1	7	13	-	KL17	O1/O2v1	O1	ST101	-	-	-	-	-	-
KPN239	BSI	Klebsiella pneumoniae	85	638761	5458487	ST101	0	1	6	10	-	KL17	O1/O2v1	O1	ST101	-	-	-	-	-	-
240611-15654	BSI	Klebsiella pneumoniae	69	584634	5313834	ST15	0	0	2	1	-	KL19	O1/O2v2	O1	ST15	-	-	-	-	-	-
290713-41317	BSI	Klebsiella pneumoniae	202	472524	5879334	ST15	0	2	8	13	-	KL19	O1/O2v2	O1	ST15	-	-	-	-	-	-
ttsh47	KLA	Klebsiella pneumoniae	83	597800	5340792	ST86	4	0	0	0	-	KL2	O1v1	O1	ST86	-	-	-	-	-	1
nuh03	KLA	Klebsiella pneumoniae	120	269523	5547087	ST65	5	0	0	0	iro 1	KL2	O1v2	O1	ST65	1	27	1	1	1	1
nuh10	KLA	Klebsiella pneumoniae	476	428397	5662905	ST65	5	0	0	0	iro 1	KL2	O1/O2v2	unknown	ST65	1	13	1	1	1	1
nuh25	KLA	Klebsiella pneumoniae	422	453138	5603305	ST65	5	0	0	0	iro 1	KL2	O1v2	O1	ST65	1	13	1	1	1	1
nuh34	KLA	Klebsiella pneumoniae	466	641629	5570900	ST65	5	0	0	0	iro 1	KL2	O1v2	O1	ST65	1	13	1	1	1	1
nuh61	KLA	Klebsiella pneumoniae	561	382124	5539303	ST86	3	0	0	0	iro 1	KL2	O1v1	O1	ST86	1	1	1	1	1	1
sgh02	KLA	Klebsiella pneumoniae	542	612060	5468673	ST86	3	0	0	0	iro 1	KL2	O1v1	O1	ST86	1	1	1	1	1	1
sgh08	KLA	Klebsiella pneumoniae	493	761643	5494857	ST86	3	0	0	0	iro 1	KL2	O1v1	O1	ST86	1	1	1	1	1	1
sgh21	KLA	Klebsiella pneumoniae	359	761267	5532767	ST86	4	0	0	0	iro 1	KL2	O1v1	O1	ST86	1	1	1	1	1	1
ttsh03	KLA	Klebsiella pneumoniae	386	794615	5467373	ST86	3	0	0	0	iro 1	KL2	O1v1	O1	ST86	1	1	1	1	1	1
ttsh05	KLA	Klebsiella pneumoniae	94	564689	5527495	ST373	1	0	0	0	iro 1	KL2	O1v1	O1	ST373	1	1	1	1	1	1
ttsh09	KLA	Klebsiella pneumoniae	391	325132	5624354	ST65	5	0	0	0	iro 1	KL2	O1v2	O1	ST65	1	13	1	1	1	1
ttsh36	KLA	Klebsiella pneumoniae	661	446062	5662036	ST86	4	0	0	0	iro 1	KL2	O1v1	O1	ST86	1	1	1	1	1	1
ttsh65	KLA	Klebsiella pneumoniae	442	396055	5494533	ST86	4	0	0	0	iro 1	KL2	O1v1	O1	ST86	1	1	1	1	1	1
nuh04	KLA	Klebsiella pneumoniae	80	823258	5485577	ST2039	5	0	0	0	iro 2	KL2	O1v1	O1	ST2039	4	21	5	9	1	1
nuh14	KLA	Klebsiella pneumoniae	61	783860	5423338	ST380	3	0	0	0	iro 2	KL2	O1v1	O1	ST380	2	34-4%	2	2	1	1
nuh37	KLA	Klebsiella pneumoniae	541	529879	5558238	ST380	3	0	0	0	iro 2	KL2	O1v1	O1	ST380	2	34-4%	2	2	1	1
nuh66	KLA	Klebsiella pneumoniae	86	584557	5471673	ST2039	5	0	0	0	iro 2	KL2	O1v1	O1	ST2039	4	21	5	9	1	1
ttsh13	KLA	Klebsiella pneumoniae	61	783860	5425733	ST380	3	0	0	0	iro 2	KL2	O1v1	O1	ST380	2	34-4%	2	2	1	1
ttsh25	KLA	Klebsiella pneumoniae	471	399749	5576092	ST2039	5	0	0	0	iro 2	KL2	O1v1	O1	ST2039	4	21	5	9	1	1
ttsh29	KLA	Klebsiella pneumoniae	630	916384	5533808	ST380	3	0	0	0	iro 2	KL2	O1v1	O1	ST380	2	34-4%	2	2	1	1
nuh54	KLA	Klebsiella pneumoniae	551	519202	5556169	ST66-1LV	3	0	0	0	iro unknown	KL2	O1v2	O1	ST66-1LV	4*	9*	5	9*	1	1
091112-15433	BSI	Klebsiella pneumoniae	73	656767	5521612	ST14	0	1	6	7	-	KL2	O1/O2v1	O1	ST14	-	-	-	-	-	-
1675475	BSI	Klebsiella pneumoniae	146	717909	5433407	ST520	0	1	7	9	-	KL2	O1/O2v2	O1	ST520	-	-	-	-	-	-
2483	BSI	Klebsiella pneumoniae	130	332745	5438455	ST25	0	0	0	0	-	KL2	O1/O2v2	O1	ST25	-	-	-	-	-	-
BA30093	BSI	Klebsiella pneumoniae	198	349749	5791219	ST14	1	0	7	12	-	KL2	O1/O2v1	O1	ST14	-	-	-	-	-	-
BA33569	BSI	Klebsiella pneumoniae	65	594805	5482530	ST14	0	0	0	0	-	KL2	O1/O2v1	O1	ST14	-	-	-	-	-	-
COMRU-KPN-BC-2014-18	BSI	Klebsiella pneumoniae	78	785032	5540734	ST25	3	0	7	12	-	KL2	O1/O2v2	O1	ST25	-	-	-	-	-	-
COMRU-KPN-BC-2014-2	BSI	Klebsiella pneumoniae	117	1062491	5717859	ST14	0	0	8	14	-	KL2	O1/O2v1	O1	ST14	-	-	-	-	-	-
COMRU-KPN-BC-2015-1	BSI	Klebsiella pneumoniae	65	833471	5417331	ST14	1	1	7	9	-	KL2	O1/O2v1	O1	ST14	-	-	-	-	-	-
COMRU-KPN-BC-2015-2	BSI	Klebsiella pneumoniae	178	532831	5625685	ST520	0	1	10	15	-	KL2	O1/O2v2	O1	ST520	-	-	-	-	-	-
V13	BSI	Klebsiella pneumoniae	53	562011	5063017	ST86	0	0	0	0	-	KL2	O1/O2v1	O1	ST86	-	-	-	-	-	-
V28	BSI	Klebsiella pneumoniae	61	853174	5536573	ST14	0	0	4	5	-	KL2	O1/O2v1	O1	ST14	-	-	-	-	-	-
130510-30257	BSI	Klebsiella pneumoniae	88	540003	5628842	ST65	3	1	9	16	iro 1	KL2	O1/O2v2	O1	ST65	1	32	1	1	1	1
16113032	BSI	Klebsiella pneumoniae	51	516656	5372567	ST86	3	0	0	0	iro 1	KL2	O1/O2v1	O1	ST86	1	1	1	1	1	1
16114200	BSI	Klebsiella pneumoniae	66	508940	5360961	ST65	3	0	0	0	iro 1	KL2	O1/O2v2	O1	ST65	1	13	1	1	1	1
1623415	BSI	Klebsiella pneumoniae	73	622630	5517072	ST86	4	0	0	0	iro 1	KL2	O1/O2v1	O1	ST86	1	1	1	1*	1	1
1675477	BSI	Klebsiella pneumoniae	101	739523	5693013	ST65	5	0	0	0	iro 1	KL2	O1/O2v2	O1	ST65	1	13	1	1	1	1
1675480	BSI	Klebsiella pneumoniae	65	516695	5410226	ST86	3	0	0	0	iro 1	KL2	O1/O2v1	O1	ST86	1	1	1	32	1	1
1675485	BSI	Klebsiella pneumoniae	79	699200	5527763	ST65	5	0	0	0	iro 1	KL2	O1/O2v2	O1	ST65	1	13	1	1	1	1
2765	BSI	Klebsiella pneumoniae	96	331292	5348570	ST65	3	0	0	0	iro 1	KL2	O1/O2v2	O1	ST65	1	13	1	1*	1	1
CM3280	BSI	Klebsiella pneumoniae	119	506396	5498786	ST375	3	0	0	0	iro 1	KL2	O1/O2v2	O1	ST375	1	1	1	3	1	1
COMRU-KPN-BC-2015-7	BSI	Klebsiella pneumoniae	84	596921	5508517	ST65	5	0	0	0	iro 1	KL2	O1/O2v2	O1	ST65	1	13	1	1	1	1
V2	BSI	Klebsiella pneumoniae	65	557416	5533690	ST86	4	0	0	0	iro 1	KL2	O1/O2v1	O2a	ST86	1	1	1	1	1	1
100212-16391	BSI	Klebsiella pneumoniae	54	844537	5424700	ST380	5	0	0	0	iro 2	KL2	O1/O2v1	O1	ST380	2	3	2	2	1	1
030114-15490	BSI	Klebsiella pneumoniae	85	620913	5581537	ST25	4	0	7	9	iro 3 (truncated)	KL2	O1/O2v2	O1	ST25	6	19-4%	11	5	1	3
220413-39441	BSI	Klebsiella pneumoniae	87	567067	5581792	ST25	4	0	8	14	iro 3 (truncated)	KL2	O1/O2v2	O1	ST25	6	19-4%	11	5	1	3
nuh39	KLA	Klebsiella pneumoniae	516	508069	5558699	ST420	4	0	0	0	iro 1	KL20	O1v1	O1	ST420	1	1	1	1	1	1
100710-14507	BSI	Klebsiella pneumoniae	89	534742	5341020	ST268	0	0	0	0	-	KL20	O1/O2v1	O2a	ST268	-	-	-	-	-	-
240713-62874	BSI	Klebsiella variicola subsp. variicola	64	1015081	5467711	ST2221	0	0	0	0	-	KL20	O3/O3a	O3/O3a	ST2221	-	-	-	-	-	-
210312-65635	BSI	Klebsiella pneumoniae	65	830750	5361157	ST420	4	0	0	0	iro 1	KL20	O1/O2v1	O1	ST420	1	1*	1	1	1	1
CM3757	BSI	Klebsiella pneumoniae	108	550201	5433962	ST420	4	0	0	0	iro 1	KL20	O1/O2v1	O1	ST420	1	1	1	1	1	1
110314-15769	BSI	Klebsiella quasipneumoniae subsp. quasipneumoniae	162	471501	5744175	ST446-3LV	0	0	5	5	-	KL21	O3/O3a	O3/O3a	ST446-3LV	-	-	-	-	-	-
16114547	BSI	Klebsiella pneumoniae	103	1415776	5452265	ST290	3	0	3	3	-	KL21	O1/O2v1	O1	ST290	-	-	-	-	-	-
COMRU-KPN-BC-2017-4	BSI	Klebsiella pneumoniae	245	395488	5606061	ST540	0	1	5	9	-	KL21	O1/O2v1	O1	ST540	-	-	-	-	-	-
180511-16668	BSI	Klebsiella pneumoniae	69	666975	5489482	ST35	4	0	3	3	-	KL22	O1/O2v1	O1	ST35	-	-	-	-	-	-
1306	BSI	Klebsiella pneumoniae	55	1889183	5272087	ST17	0	0	0	0	-	KL23	O1/O2v2	O1	ST17	-	-	-	-	-	-
1690092	BSI	Klebsiella pneumoniae	49	778917	5080999	ST200	0	0	0	0	-	KL23	O1/O2v2	O2afg	ST200	-	-	-	-	-	-
221214-63697	BSI	Klebsiella pneumoniae	118	220529	5254661	ST2797	0	0	1	0	-	KL23	O1/O2v2	O2afg	ST2797	-	-	-	-	-	-
COMRU-KPN-BC-2014-12	BSI	Klebsiella pneumoniae	107	1681432	5434680	ST20	0	1	3	3	-	KL23	O1/O2v2	O1	ST20	-	-	-	-	-	-
COMRU-KPN-BC-2014-15	BSI	Klebsiella pneumoniae	111	1348197	5455766	ST20	0	1	8	9	-	KL23	O1/O2v2	O1	ST20	-	-	-	-	-	-
COMRU-KPN-BC-2014-17	BSI	Klebsiella pneumoniae	122	1060515	5552198	ST20	0	1	8	13	-	KL23	O1/O2v2	O1	ST20	-	-	-	-	-	-
V29	BSI	Klebsiella pneumoniae	70	1128746	5419314	ST17	0	0	0	0	-	KL23	O1/O2v2	O2afg	ST17	-	-	-	-	-	-
010212-15595	BSI	Klebsiella pneumoniae	72	1498354	5536097	ST17	1	0	0	0	iro 3 (truncated)	KL23	O1/O2v2	O2afg	ST17	6	19-4%	10	5	1	3
1690090	BSI	Klebsiella pneumoniae	208	584643	5661058	ST15	1	1	10	18	-	KL24	O1/O2v1	O1	ST15	-	-	-	-	-	-
1690098	BSI	Klebsiella pneumoniae	219	584643	5657682	ST15	1	1	10	17	-	KL24	O1/O2v1	O1	ST15	-	-	-	-	-	-
1690099	BSI	Klebsiella pneumoniae	110	584634	5576558	ST15	1	1	7	11	-	KL24	O1/O2v1	O1	ST15	-	-	-	-	-	-
1690100	BSI	Klebsiella pneumoniae	228	450067	5652581	ST15	1	1	10	16	-	KL24	O1/O2v1	O1	ST15	-	-	-	-	-	-
210610-40713	BSI	Klebsiella pneumoniae	165	584635	5515500	ST15	0	1	7	12	-	KL24	O1/O2v1	O1	ST15	-	-	-	-	-	-
A150019	BSI	Klebsiella pneumoniae	211	584643	5661175	ST15	1	1	10	18	-	KL24	O1/O2v1	O1	ST15	-	-	-	-	-	-
A1516655	BSI	Klebsiella pneumoniae	218	584643	5655251	ST15	1	1	10	18	-	KL24	O1/O2v1	O1	ST15	-	-	-	-	-	-
A1516666	BSI	Klebsiella pneumoniae	254	450067	5648577	ST15	1	1	10	17	-	KL24	O1/O2v1	O1	ST15	-	-	-	-	-	-
A1516677	BSI	Klebsiella pneumoniae	236	584865	5654988	ST15	1	1	10	18	-	KL24	O1/O2v1	O1	ST15	-	-	-	-	-	-
A1616722	BSI	Klebsiella pneumoniae	223	450067	5657245	ST15	1	1	10	18	-	KL24	O1/O2v1	O1	ST15	-	-	-	-	-	-
A1616762	BSI	Klebsiella pneumoniae	223	584643	5653948	ST15	1	1	10	16	-	KL24	O1/O2v1	O1	ST15	-	-	-	-	-	-
A1616822	BSI	Klebsiella pneumoniae	239	450067	5652983	ST15	1	1	10	18	-	KL24	O1/O2v1	O1	ST15	-	-	-	-	-	-
A1616823	BSI	Klebsiella pneumoniae	225	450067	5657268	ST15	1	1	10	16	-	KL24	O1/O2v1	O1	ST15	-	-	-	-	-	-
A1616858	BSI	Klebsiella pneumoniae	230	450067	5659283	ST15	1	1	10	18	-	KL24	O1/O2v1	O1	ST15	-	-	-	-	-	-
A1616888	BSI	Klebsiella pneumoniae	228	584421	5654501	ST15	1	1	10	17	-	KL24	O1/O2v1	O1	ST15	-	-	-	-	-	-
BA6740	BSI	Klebsiella pneumoniae	184	471720	5781788	ST11	4	2	8	11	-	KL24	O1/O2v1	O2a	ST11	-	-	-	-	-	-
COMRU-KPN-BC-2015-4	BSI	Klebsiella pneumoniae	67	1036216	5220693	ST29-1LV	0	0	0	0	-	KL24	O1/O2v1	O2a	ST29-1LV	-	-	-	-	-	-
COMRU-KPN-BC-2017-2	BSI	Klebsiella pneumoniae	166	808219	5780231	ST15	1	1	10	14	-	KL24	O1/O2v1	O1	ST15	-	-	-	-	-	-
V25	BSI	Klebsiella pneumoniae	92	584634	5553789	ST15	1	0	6	7	-	KL24	O1/O2v1	O1	ST15	-	-	-	-	-	-
V7	BSI	Klebsiella pneumoniae	83	1018823	5341445	ST45	1	0	1	1	-	KL24	O1/O2v1	O2a	ST45	-	-	-	-	-	-
COMRU-KPN-BC-2014-21	BSI	Klebsiella pneumoniae	70	1207704	5531840	ST17	1	0	6	8	-	KL25	O5	O5	ST17	-	-	-	-	-	-
KPN240	BSI	Klebsiella pneumoniae	131	1064511	5548960	ST17	0	1	9	10	-	KL25	O5	O5	ST17	-	-	-	-	-	-
COMRU-KPN-BC-2016-17	BSI	Klebsiella pneumoniae	78	1628139	5277971	ST36	0	1	9	14	-	KL27	O1/O2v2	O2afg	ST36	-	-	-	-	-	-
COMRU-KPN-BC-2014-5	BSI	Klebsiella pneumoniae	66	1866931	5378154	ST20	0	1	6	6	-	KL28	O1/O2v2	O1	ST20	-	-	-	-	-	-
061012-38375	BSI	Klebsiella pneumoniae	96	1052750	5612653	ST394	0	1	9	12	-	KL3	O1/O2v2	O2afg	ST394	-	-	-	-	-	-
2481	BSI	Klebsiella pneumoniae	130	669388	5526858	ST394	1	1	7	8	-	KL3	O1/O2v2	O2afg	ST394	-	-	-	-	-	-
LHC1608862-1	BSI	Klebsiella pneumoniae	248	866333	5783349	ST13	0	1	10	16	-	KL3	O1/O2v2	O1	ST13	-	-	-	-	-	-
V9	BSI	Klebsiella pneumoniae	68	1194993	5362868	ST896	0	1	6	9	-	KL3	O1/O2v2	O2afg	ST896	-	-	-	-	-	-
1690093	BSI	Klebsiella pneumoniae	171	743642	5922523	ST29	1	2	8	10	-	KL30	O1/O2v2	O1	ST29	-	-	-	-	-	-
15B01325	BSI	Klebsiella pneumoniae	71	762173	5425490	ST500	0	0	0	0	-	KL34	O1/O2v1	O1	ST500	-	-	-	-	-	-
COMRU-KPN-BC-2017-1	BSI	Klebsiella pneumoniae	84	596631	5459119	ST500	0	0	4	5	-	KL34	O1/O2v1	O1	ST500	-	-	-	-	-	-
COMRU-KPN-BC-2016-13	BSI	Klebsiella pneumoniae	171	471004	5657435	ST76	0	0	0	0	-	KL35	O5	O5	ST76	-	-	-	-	-	-
V12	BSI	Klebsiella pneumoniae	60	1388457	5515465	ST1446	0	0	0	0	-	KL39	O3b	O3b	ST1446	-	-	-	-	-	-
141013-65180	BSI	Klebsiella pneumoniae	107	567901	5515979	ST309	0	0	0	0	-	KL42	O4	O4	ST309	-	-	-	-	-	-
070111-39341	BSI	Klebsiella pneumoniae	131	433137	5375338	ST1	0	0	9	16	-	KL45	O1/O2v2	O1	ST1	-	-	-	-	-	-
LHC1608923-1	BSI	Klebsiella pneumoniae	63	1450601	5278651	ST59-3LV	0	0	0	0	-	KL45	O1/O2v1	O2a	ST59-3LV	-	-	-	-	-	-
KPN242	BSI	Klebsiella quasipneumoniae subsp. similipneumoniae	223	1072958	5755016	ST1822	0	1	9	11	-	KL48	O5	O5	ST1822	-	-	-	-	-	-
nuh26	KLA	Klebsiella pneumoniae	85	344316	5451450	ST1049	4	0	0	0	iro 1	KL5	O1v1	O1	ST1049	1	1	1	1	1	1
nuh40	KLA	Klebsiella pneumoniae	682	832680	5563886	ST1049	4	0	0	0	iro 1	KL5	O1v1	O1	ST1049	1	1	1	1	1	1
ttsh18	KLA	Klebsiella pneumoniae	79	679618	5473085	ST828	4	0	0	0	iro 1	KL5	O1v1	O1	ST828	1	1	1	1	1	1
sgh07	KLA	Klebsiella pneumoniae	1	5239796	5239796	ST60	1	0	0	0	iro 3	KL5	O1v1	O1	ST60	6	19-4%	10	5	1	3
ttsh21	KLA	Klebsiella pneumoniae	459	1013379	5250981	ST60	1	0	0	0	iro 3	KL5	O1v1	O1	ST60	6	19-4%	10	5	1	3
260610-38532	BSI	Klebsiella pneumoniae	81	489890	5642634	ST828	4	0	7	10	iro 3 (truncated)	KL5	O1/O2v1	O1	ST828	6	29-4%	10	5	1	3
V24	BSI	Klebsiella pneumoniae	62	1124939	5384099	ST1049	1	0	0	0	iro 3 (truncated)	KL5	O1/O2v1	O1	ST1049	6	18-4%	10	5	1	3
160514-16019	BSI	Klebsiella pneumoniae	173	727596	5654614	ST16	1	1	10	15	-	KL51	O3b	O3b	ST16	-	-	-	-	-	-
1675473	BSI	Klebsiella pneumoniae	57	836104	5436290	ST16	1	1	7	8	-	KL51	O3b	O3b	ST16	-	-	-	-	-	-
201213-58969	BSI	Klebsiella pneumoniae	163	509145	5618081	ST16	1	1	10	17	-	KL51	O3b	O3b	ST16	-	-	-	-	-	-
BA22538	BSI	Klebsiella pneumoniae	91	736100	5768309	ST16	1	1	6	6	-	KL51	O3b	O3b	ST16	-	-	-	-	-	-
1087	BSI	Klebsiella pneumoniae	123	511120	5568061	ST45	1	1	7	8	-	KL52	OL101	unknown (OL101)	ST45	-	-	-	-	-	-
1675493	BSI	Klebsiella pneumoniae	78	733667	5402514	ST152	0	0	0	0	-	KL52	unknown (OL101)	unknown (OL101)	ST152	-	-	-	-	-	-
COMRU-KPN-BC-2016-16	BSI	Klebsiella pneumoniae	76	808199	5412222	ST3658	0	0	4	5	-	KL52	OL101	unknown (OL101)	ST3658	-	-	-	-	-	-
020312-40166	BSI	Klebsiella quasipneumoniae subsp. similipneumoniae	188	231054	5534616	ST3503	0	1	6	6	-	KL53	O5	O5	ST3503	-	-	-	-	-	-
1675474	BSI	Klebsiella pneumoniae	75	827008	5698594	ST7-1LV	3	0	5	5	-	KL54	O1/O2v1	O1	ST7-1LV	-	-	-	-	-	-
16B03772	BSI	Klebsiella pneumoniae	75	854408	5515344	ST889	1	0	0	0	-	KL54	O1/O2v1	O1	ST889	-	-	-	-	-	-
BP13802	BSI	Klebsiella pneumoniae	248	1047394	6009632	ST29	1	1	7	8	-	KL54	O1/O2v2	O1	ST29	-	-	-	-	-	-
COMRU-KPN-BC-2014-4	BSI	Klebsiella pneumoniae	73	1272992	5225496	ST1104	0	0	6	7	-	KL54	O1/O2v2	O1	ST1104	-	-	-	-	-	-
V10	BSI	Klebsiella pneumoniae	64	1476957	5304015	ST180	0	0	0	0	-	KL54	O1/O2v1	O1	ST180	-	-	-	-	-	-
V26	BSI	Klebsiella variicola subsp. variicola	81	1498625	5767144	ST616	0	0	2	2	-	KL54	O5	O5	ST616	-	-	-	-	-	-
230411-40332	BSI	Klebsiella pneumoniae	42	962056	5360938	ST29	4	0	0	0	iro 1	KL54	O1/O2v2	O1	ST29	1	1	1	1	1	1
V17	BSI	Klebsiella pneumoniae	157	542384	5478153	ST5270	1	0	0	0	iro 1	KL54	O1/O2v2	O1	ST5270	1	1	1	1	2	2
A1617160	BSI	Klebsiella pneumoniae	101	419995	5368783	ST4885	0	0	0	0	-	KL56	OL103	unknown (OL103)	ST4885	-	-	-	-	-	-
nuh28	KLA	Klebsiella pneumoniae	77	429241	5250206	ST592	3	0	0	0	iro 1	KL57	O3b	O3b	ST592	1	1	1	1	1	1
nuh49	KLA	Klebsiella pneumoniae	605	315684	5444160	ST412	3	0	0	0	iro 1	KL57	O3b	O3b	ST412	1	1	1	1	1	1
ttsh19	KLA	Klebsiella pneumoniae	430	372518	5300055	ST592	3	0	0	0	iro 1	KL57	O3b	O3b	ST592	1	1	1	1	1	1
nuh64	KLA	Klebsiella pneumoniae	113	370563	5376841	ST2846	5	0	0	0	iro 2	KL57	O1v2	O1	ST2846	3*	5*-2%	9	8	1	1
A1516566	BSI	Klebsiella quasipneumoniae subsp. similipneumoniae	59	1104046	5294607	ST4775	0	0	0	0	-	KL57	O5	O5	ST4775	-	-	-	-	-	-
V18	BSI	Klebsiella pneumoniae	130	382523	5227554	ST1035	0	1	2	2	-	KL57	O1/O2v2	O1	ST1035	-	-	-	-	-	-
010510-33980	BSI	Klebsiella pneumoniae	84	472128	5314304	ST412	3	0	0	0	iro 1	KL57	O3b	O3b	ST412	1	1	1	1	1	1
040812-14943	BSI	Klebsiella pneumoniae	59	573277	5340159	ST592	3	0	0	0	iro 1	KL57	O3b	O3b	ST592	1	1*	1	1	1	1
080111-63202	BSI	Klebsiella pneumoniae	76	647293	5290871	ST412	3	0	0	0	iro 1	KL57	O3b	O3b	ST412	1	1	1	1	1	1
16112578	BSI	Klebsiella pneumoniae	70	841252	5319921	ST412	3	0	0	0	iro 1	KL57	O3b	O3b	ST412	1	1*	1	1	1	1
1623483	BSI	Klebsiella pneumoniae	61	967012	5248924	ST592	3	0	0	0	iro 1	KL57	O3b	O3b	ST592	1	1	1	1	1	1
1675487	BSI	Klebsiella pneumoniae	50	696793	5181791	ST592	3	0	0	0	iro 1	KL57	O3b	O3b	ST592	1	1	1	1	1	1
180411-37385	BSI	Klebsiella pneumoniae	57	462098	5290083	ST218	4	0	0	0	iro 1	KL57	O1/O2v2	O2afg	ST218	1	1	1	1	1	1
V22	BSI	Klebsiella pneumoniae	60	901106	5338898	ST592	3	0	0	0	iro 1	KL57	O3b	O3b	ST592	1	1	1	1	1	1
A156502	BSI	Klebsiella quasipneumoniae subsp. similipneumoniae	142	586584	5414266	ST1224	0	0	0	0	-	KL60	O5	O5	ST1224	-	-	-	-	-	-
COMRU-KPN-BC-2014-16	BSI	Klebsiella quasipneumoniae subsp. similipneumoniae	45	1449127	5247762	ST1901-1LV	0	1	4	5	-	KL60	O3/O3a	O3/O3a	ST1901-1LV	-	-	-	-	-	-
COMRU-KPN-BC-2015-5	BSI	Klebsiella quasipneumoniae subsp. similipneumoniae	131	603481	5599260	ST1224	0	1	6	7	-	KL60	O5	O5	ST1224	-	-	-	-	-	-
sgh13	KLA	Klebsiella pneumoniae	426	903504	5708799	ST36	5	0	0	0	iro 1	KL62	O2v1	O2	ST36	1	1	1	1	1	1
021111-30040	BSI	Klebsiella pneumoniae	79	915331	5342543	ST45	0	0	4	5	-	KL62	O1/O2v1	O2a	ST45	-	-	-	-	-	-
121212-65426	BSI	Klebsiella pneumoniae	58	1253042	5517217	ST160	0	0	0	0	-	KL62	O1/O2v1	O1	ST160	-	-	-	-	-	-
180613-14294	BSI	Klebsiella pneumoniae	201	388007	5960698	ST15	1	2	11	18	-	KL62	O1/O2v1	O1	ST15	-	-	-	-	-	-
290614-39283	BSI	Klebsiella pneumoniae	102	812031	5466268	ST45	1	0	8	9	-	KL62	O1/O2v1	O2a	ST45	-	-	-	-	-	-
COMRU-KPN-BC-2014-14	BSI	Klebsiella pneumoniae	79	704476	5332339	ST48	1	2	6	7	-	KL62	O1/O2v1	O1	ST48	-	-	-	-	-	-
COMRU-KPN-BC-2014-3	BSI	Klebsiella pneumoniae	176	584622	5523236	ST15	0	1	9	16	-	KL62	O1/O2v1	O1	ST15	-	-	-	-	-	-
COMRU-KPN-BC-2015-3	BSI	Klebsiella pneumoniae	67	934992	5513923	ST35	3	0	1	1	-	KL62	O1/O2v1	O1	ST35	-	-	-	-	-	-
V19	BSI	Klebsiella pneumoniae	62	1456515	5456550	ST35	4	0	1	1	-	KL62	O1/O2v1	O1	ST35	-	-	-	-	-	-
V30	BSI	Klebsiella pneumoniae	79	778913	5312603	ST791	0	0	9	13	-	KL62	O1/O2v1	O1	ST791	-	-	-	-	-	-
V6	BSI	Klebsiella pneumoniae	129	1018977	5660545	ST45	4	1	9	9	-	KL62	O1/O2v1	O2a	ST45	-	-	-	-	-	-
nuh36	KLA	Klebsiella pneumoniae	69	676828	5449707	ST111	1	0	0	0	iro 1	KL63	O1v2	O1	ST111	1	1	1	1	3	4
1675488	BSI	Klebsiella pneumoniae	89	368607	5334758	ST2543	0	0	0	0	-	KL63	O1/O2v2	O1	ST2543	-	-	-	-	-	-
1623463	BSI	Klebsiella pneumoniae	63	753779	5201523	ST3340	0	0	0	0	-	KL7	O1/O2v1	O2a	ST3340	-	-	-	-	-	-
COMRU-KPN-BC-2014-20	BSI	Klebsiella pneumoniae	181	546919	5641333	ST950	0	0	0	0	-	KL7	O1/O2v1	O1	ST950	-	-	-	-	-	-
COMRU-KPN-BC-2016-10	BSI	Klebsiella pneumoniae	55	1056985	5259957	ST1540	1	0	0	0	-	KL7	O1/O2v1	O2a	ST1540	-	-	-	-	-	-
V11	BSI	Klebsiella variicola subsp. variicola	52	1608066	5533351	ST347-2LV	0	0	0	0	-	KL7	O3/O3a	O3/O3a	ST347-2LV	-	-	-	-	-	1
COMRU-KPN-BC-2014-13	BSI	Klebsiella pneumoniae	252	481623	5657676	ST252	0	1	10	15	-	KL8	O1/O2v2	O1	ST252	-	-	-	-	-	-
V15	BSI	Klebsiella pneumoniae	86	901455	5382211	ST1317	0	0	0	0	-	KL9	O1/O2v2	O2afg	ST1317	-	-	-	-	-	-
nuh27	KLA	Klebsiella pneumoniae	2	5451896	5689433	ST23	5	0	0	0	iro 1	unknown (best match = KL1)	O1v2	O1	ST23	1	4	1	1*	1	1
nuh11	KLA	Klebsiella pneumoniae	4	5261539	5420291	ST399	0	0	1	0	-	unknown (best match = KL136)	O2v2	O2	ST399	-	-	-	-	-	2
nuh29	KLA	Klebsiella pneumoniae	6	5134281	5331514	ST20	0	0	0	0	-	unknown (best match = KL28)	O1v2	O1	ST20	-	-	-	-	-	-
090514-35970	BSI	Klebsiella pneumoniae	135	419696	5608357	ST23	5	0	0	0	iro 1	unknown (KL1)	unknown (O1/O2v2)	unknown (O2afg)	ST23	1	4	1	1	-	1
110212-60438	BSI	Klebsiella pneumoniae	241	172133	5598160	ST23	5	1	1	1	iro 1	unknown (KL1)	unknown (O1/O2v2)	unknown (O2afg)	ST23	1	4	1	1	1	1
311213-59673	BSI	Klebsiella pneumoniae	91	417896	5559511	ST23	5	0	0	0	iro 1	unknown (KL1)	O1/O2v2	O1	ST23	1	4	1	1	1	1
BA779	BSI	Klebsiella pneumoniae	105	345836	5385258	ST23	4	0	0	0	iro 1	unknown (KL1)	O1/O2v1	O2a	ST23	1	4	1	1	1	1
261210-64157	BSI	Klebsiella pneumoniae	80	610340	5439354	ST105	1	0	1	1	-	unknown (KL102)	O1/O2v2	O2afg	ST105	-	-	-	-	-	-
1196	BSI	Klebsiella pneumoniae	96	540879	5643046	ST11	0	2	10	16	-	unknown (KL105)	O1/O2v2	O2afg	ST11	-	-	-	-	-	-
270113-38673	BSI	Klebsiella pneumoniae	97	558467	5451669	ST152	0	0	7	10	-	unknown (KL105)	O3b	O3b	ST152	-	-	-	-	-	-
COMRU-KPN-BC-2015-8	BSI	Klebsiella variicola subsp. variicola	200	392196	5563827	ST2790-1LV	0	0	0	0	-	unknown (KL105)	O3/O3a	O3/O3a	ST2790-1LV	-	-	-	-	-	-
1195	BSI	Klebsiella pneumoniae	120	519985	5631065	ST11	0	2	10	16	-	unknown (KL107)	O1/O2v2	O2afg	ST11	-	-	-	-	-	-
1379	BSI	Klebsiella pneumoniae	1834	120010	5920083	ST172-2LV	0	1	7	11	-	unknown (KL107)	unknown (OL101)	unknown (OL101)	ST172-2LV	-	-	-	-	-	-
1429	BSI	Klebsiella quasipneumoniae subsp. quasipneumoniae	82	399111	5377912	ST3274-2LV	0	0	0	0	-	unknown (KL107)	O3/O3a	O3/O3a	ST3274-2LV	-	-	-	-	-	-
1469	BSI	Klebsiella pneumoniae	63	479083	5314629	ST873-1LV	0	1	7	11	-	unknown (KL107)	OL101	unknown (OL101)	ST873-1LV	-	-	-	-	-	-
1470	BSI	Klebsiella quasipneumoniae subsp. quasipneumoniae	43	497685	5392917	ST3274-2LV	0	0	0	0	-	unknown (KL107)	O3/O3a	O3/O3a	ST3274-2LV	-	-	-	-	-	-
1495	BSI	Klebsiella pneumoniae	115	460910	5491558	ST873	0	1	7	11	-	unknown (KL107)	unknown (OL101)	unknown (OL101)	ST873	-	-	-	-	-	-
201112-39229	BSI	Klebsiella pneumoniae	125	372949	5241774	ST37-1LV	0	0	4	5	-	unknown (KL107)	OL103	unknown (OL103)	ST37-1LV	-	-	-	-	-	-
220313-26139	BSI	Klebsiella pneumoniae	406	123766	5131855	ST147	0	0	9	12	-	unknown (KL107)	unknown (OL102)	unknown (OL102)	ST147	-	-	-	-	-	-
2607	BSI	Klebsiella variicola subsp. variicola	38	659981	5322355	ST3528-2LV	0	0	0	0	-	unknown (KL107)	O5	O5	ST3528-2LV	-	-	-	-	-	-
2675.A	BSI	Klebsiella pneumoniae	158	455362	5416634	ST252	0	0	0	0	-	unknown (KL107)	O1/O2v2	O1	ST252	-	-	-	-	-	-
2740	BSI	Klebsiella pneumoniae	69	538519	5345492	ST392	0	1	5	8	-	unknown (KL107)	O4	O4	ST392	-	-	-	-	-	-
280314-17003	BSI	Klebsiella pneumoniae	117	255535	5253203	ST883-1LV	0	0	5	7	-	unknown (KL107)	unknown (O4)	unknown (O4)	ST883-1LV	-	-	-	-	-	-
BA10141	BSI	Klebsiella pneumoniae	144	510850	5542310	ST231	4	2	9	11	-	unknown (KL107)	O1/O2v2	O1	ST231	-	-	-	-	-	-
BA12464	BSI	Klebsiella pneumoniae	292	123473	5319104	ST14	1	2	8	9	-	unknown (KL107)	unknown (O3/O3a)	unknown (O3/O3a)	ST14	-	-	-	-	-	-
BA12537	BSI	Klebsiella pneumoniae	175	256701	5602510	ST15	1	1	8	10	-	unknown (KL107)	O1/O2v1	O1	ST15	-	-	-	-	-	-
BA12818	BSI	Klebsiella pneumoniae	88	371916	5387965	ST107	0	0	0	0	-	unknown (KL107)	O1/O2v1	O1	ST107	-	-	-	-	-	-
BA1308	BSI	Klebsiella pneumoniae	264	110463	5251513	ST819-2LV	0	0	0	0	-	unknown (KL107)	unknown (O1/O2v1)	unknown (O2a)	ST819-2LV	-	-	-	-	-	-
BA13406	BSI	Klebsiella pneumoniae	165	255558	5360389	ST307	1	1	7	8	-	unknown (KL107)	O1/O2v1	O2a	ST307	-	-	-	-	-	-
BA14732	BSI	Klebsiella pneumoniae	263	133388	5335970	ST14	0	3	6	6	-	unknown (KL107)	unknown (OL102)	unknown (OL102)	ST14	-	-	-	-	-	-
BA15484	BSI	Klebsiella pneumoniae	138	219765	5478095	ST45	1	1	6	7	-	unknown (KL107)	O1/O2v1	O2a	ST45	-	-	-	-	-	-
BA1625	BSI	Klebsiella pneumoniae	163	247984	5651528	ST14	1	2	6	7	-	unknown (KL107)	O1/O2v1	O1	ST14	-	-	-	-	-	-
BA1688	BSI	Klebsiella pneumoniae	110	288450	5476551	ST273	0	2	7	10	-	unknown (KL107)	unknown (OL102)	unknown (OL102)	ST273	-	-	-	-	-	-
BA20045	BSI	Klebsiella pneumoniae	149	202744	5315903	ST29	1	1	7	8	-	unknown (KL107)	O1/O2v1	O1	ST29	-	-	-	-	-	-
BA2005	BSI	Klebsiella pneumoniae	200	216196	5475425	ST14	0	2	5	5	-	unknown (KL107)	unknown (O1/O2v1)	unknown (O2a)	ST14	-	-	-	-	-	-
BA2138	BSI	Klebsiella pneumoniae	323	147737	5576047	ST14	1	1	6	7	-	unknown (KL107)	unknown (O1/O2v1)	unknown (O2a)	ST14	-	-	-	-	-	-
BA26945	BSI	Klebsiella quasipneumoniae subsp. quasipneumoniae	225	157489	5315009	ST5220	0	2	2	2	-	unknown (KL107)	unknown (O12)	unknown (O12)	ST5220	-	-	-	-	-	-
BA29158	BSI	Klebsiella pneumoniae	195	200080	5555196	ST2096	4	1	7	8	-	unknown (KL107)	unknown (O1/O2v1)	unknown (O2a)	ST2096	-	-	-	-	-	-
BA3056	BSI	Klebsiella pneumoniae	217	133411	5361258	ST14	1	2	5	4	-	unknown (KL107)	unknown (OL102)	unknown (OL102)	ST14	-	-	-	-	-	-
BA31018	BSI	Klebsiella pneumoniae	175	243672	5741361	ST14	1	2	10	18	-	unknown (KL107)	O1/O2v1	O1	ST14	-	-	-	-	-	-
BA32355	BSI	Klebsiella pneumoniae	106	522456	5494341	ST231	4	2	8	10	-	unknown (KL107)	O1/O2v2	O1	ST231	-	-	-	-	-	-
BA335	BSI	Klebsiella pneumoniae	179	161860	5166830	ST967	0	0	7	12	-	unknown (KL107)	O1/O2v1	O2a	ST967	-	-	-	-	-	-
BA356	BSI	Klebsiella pneumoniae	119	431424	5529350	ST147	1	2	9	13	-	unknown (KL107)	O1/O2v1	O2a	ST147	-	-	-	-	-	-
BA3605	BSI	Klebsiella pneumoniae	148	500307	5533564	ST14	1	2	8	13	-	unknown (KL107)	unknown (O1/O2v1)	unknown (O1)	ST14	-	-	-	-	-	-
BA38014	BSI	Klebsiella pneumoniae	85	593050	5328807	ST307	0	2	8	12	-	unknown (KL107)	O1/O2v2	O2afg	ST307	-	-	-	-	-	-
BA38736	BSI	Klebsiella pneumoniae	226	157377	5161003	ST152	0	2	10	12	-	unknown (KL107)	unknown (OL102)	unknown (OL102)	ST152	-	-	-	-	-	-
BA4464	BSI	Klebsiella pneumoniae	144	423403	5634433	ST14	0	2	7	13	-	unknown (KL107)	O1/O2v1	O1	ST14	-	-	-	-	-	-
BA4649	BSI	Klebsiella pneumoniae	242	106088	5168462	ST2096	1	2	3	2	-	unknown (KL107)	unknown (OL102)	unknown (OL102)	ST2096	-	-	-	-	-	-
BA5373	BSI	Klebsiella pneumoniae	136	369932	5325990	ST101	1	2	3	2	-	unknown (KL107)	O1/O2v1	O2a	ST101	-	-	-	-	-	-
BA5688	BSI	Klebsiella pneumoniae	107	355015	5502529	ST231	4	2	8	10	-	unknown (KL107)	O1/O2v2	O1	ST231	-	-	-	-	-	-
BA6201	BSI	Klebsiella pneumoniae	113	479492	5426330	ST231	4	0	6	7	-	unknown (KL107)	O1/O2v1	O1	ST231	-	-	-	-	-	-
BA6211	BSI	Klebsiella pneumoniae	139	333998	5330639	ST231	1	2	7	7	-	unknown (KL107)	O1/O2v1	O2a	ST231	-	-	-	-	-	-
BA7090	BSI	Klebsiella pneumoniae	220	209031	5451362	ST252	0	0	1	1	-	unknown (KL107)	unknown (O1/O2v1)	unknown (O2a)	ST252	-	-	-	-	-	-
BA7193	BSI	Klebsiella pneumoniae	169	334033	5505815	ST231	4	2	8	8	-	unknown (KL107)	O1/O2v1	O1	ST231	-	-	-	-	-	-
BA7971	BSI	Klebsiella pneumoniae	126	568102	5431218	ST16	1	2	8	11	-	unknown (KL107)	O3b	O3b	ST16	-	-	-	-	-	-
BA813	BSI	Klebsiella pneumoniae	233	243086	5727832	ST2096	4	2	10	16	-	unknown (KL107)	unknown (O1/O2v1)	unknown (O2a)	ST2096	-	-	-	-	-	-
BM1254	BSI	Klebsiella pneumoniae	143	387523	5655562	ST14	1	1	8	13	-	unknown (KL107)	unknown (O1/O2v1)	unknown (O1)	ST14	-	-	-	-	-	-
BP15995	BSI	Klebsiella pneumoniae	308	160833	5370864	ST231	4	2	7	8	-	unknown (KL107)	unknown (O1/O2v1)	unknown (O2a)	ST231	-	-	-	-	-	-
BP16197	BSI	Klebsiella pneumoniae	191	205293	5342606	ST48	1	1	6	8	-	unknown (KL107)	unknown (OL102)	unknown (OL102)	ST48	-	-	-	-	-	-
BP16240	BSI	Klebsiella pneumoniae	216	153103	5331954	ST320	0	0	4	4	-	unknown (KL107)	unknown (O1/O2v1)	unknown (O2a)	ST320	-	-	-	-	-	-
BP16383	BSI	Klebsiella pneumoniae	239	182236	5340658	ST231	3	2	7	8	-	unknown (KL107)	O1/O2v1	O2a	ST231	-	-	-	-	-	-
BP16575	BSI	Klebsiella pneumoniae	144	231386	5488207	ST29	1	1	5	7	-	unknown (KL107)	O1/O2v1	O2a	ST29	-	-	-	-	-	-
BV205	BSI	Klebsiella pneumoniae	99	472276	5438816	ST15	1	0	5	4	-	unknown (KL107)	O1/O2v1	O1	ST15	-	-	-	-	-	-
BA1024	BSI	Klebsiella pneumoniae	190	146564	5359527	ST86	4	0	0	0	iro 1	unknown (KL107)	O1/O2v1	O2a	ST86	1	1*	1	1*	-	1
BA2843	BSI	Klebsiella pneumoniae	533	140279	5138347	ST2096	4	0	3	2	iro 1 (incomplete)	unknown (KL107)	O1/O2v1	O2a	ST2096	1	1	1	-	-	1
2427	BSI	Klebsiella pneumoniae	180	201608	5566603	ST15	1	2	7	10	-	unknown (KL112)	O1/O2v1	O1	ST15	-	-	-	-	-	-
2703	BSI	Klebsiella pneumoniae	162	351943	5663835	ST15	1	3	9	11	-	unknown (KL112)	O1/O2v1	O1	ST15	-	-	-	-	-	-
2725	BSI	Klebsiella pneumoniae	124	371335	5654588	ST15	1	3	9	12	-	unknown (KL112)	O1/O2v1	O1	ST15	-	-	-	-	-	-
BA6115	BSI	Klebsiella pneumoniae	135	383349	5515006	ST15	1	1	8	14	-	unknown (KL112)	O1/O2v1	O2a	ST15	-	-	-	-	-	-
BP966	BSI	Klebsiella pneumoniae	125	453565	5647072	ST14	0	1	6	6	-	unknown (KL113)	O1/O2v1	O1	ST14	-	-	-	-	-	-
2692	BSI	Klebsiella pneumoniae	57	553630	5108157	ST26-1LV	0	0	0	0	-	unknown (KL117)	O1/O2v2	O2afg	ST26-1LV	-	-	-	-	-	-
BA19371	BSI	Klebsiella pneumoniae	126	816529	5406476	ST995	0	1	5	6	-	unknown (KL117)	O1/O2v1	O1	ST995	-	-	-	-	-	-
BA3754	BSI	Klebsiella pneumoniae	147	451528	5643814	ST3609	0	2	8	12	-	unknown (KL117)	O1/O2v1	O1	ST3609	-	-	-	-	-	-
1272	BSI	Klebsiella pneumoniae	98	788875	5265329	ST4	1	1	7	10	-	unknown (KL13)	O1/O2v1	O1	ST4	-	-	-	-	-	-
1273	BSI	Klebsiella pneumoniae	54	1066711	5244770	ST4	1	1	6	9	-	unknown (KL13)	O1/O2v1	O1	ST4	-	-	-	-	-	-
250114-16988	BSI	Klebsiella pneumoniae	103	549208	5160941	ST1962	0	0	2	3	-	unknown (KL149)	O4	O4	ST1962	-	-	-	-	-	-
BA29281	BSI	Klebsiella pneumoniae	167	475285	5634467	ST101	1	2	8	12	-	unknown (KL17)	O1/O2v1	O1	ST101	-	-	-	-	-	-
BA2364	BSI	Klebsiella pneumoniae	194	162208	5148473	ST2053-1LV	0	0	0	0	-	unknown (KL176)	O3b	O3b	ST2053-1LV	-	-	-	-	-	-
220814-59141	BSI	Klebsiella pneumoniae	277	153270	5437285	ST656	1	1	8	18	-	unknown (KL177)	unknown (OL101)	unknown (OL101)	ST656	-	-	-	-	-	-
120314-39454	BSI	Klebsiella pneumoniae	226	142332	5279645	ST29	1	1	6	7	-	unknown (KL19)	O1/O2v2	O1	ST29	-	-	-	-	-	-
1235	BSI	Klebsiella pneumoniae	72	541601	5194284	ST4	1	1	6	9	-	unknown (KL2)	O1/O2v1	O1	ST4	-	-	-	-	-	-
1358	BSI	Klebsiella pneumoniae	112	429693	5452683	ST14-1LV	0	0	5	7	-	unknown (KL2)	O1/O2v1	O1	ST14-1LV	-	-	-	-	-	-
070814-63389	BSI	Klebsiella pneumoniae	83	507353	5518416	ST65	5	0	0	0	iro 1	unknown (KL2)	O1/O2v2	O1	ST65	1	13	1	1	1	1
220810-14414	BSI	Klebsiella pneumoniae	64	889942	5391877	ST25	3	0	0	0	iro 1	unknown (KL2)	O1/O2v2	O1	ST25	1	1	1	1	1	1
270210-16361	BSI	Klebsiella pneumoniae	72	475700	5398665	ST86	4	0	0	0	iro 1	unknown (KL2)	O1/O2v1	O1	ST86	1	1	1	1*	1	1
BA828	BSI	Klebsiella pneumoniae	115	350566	5536910	ST268	5	0	0	0	iro 1	unknown (KL20)	O1/O2v1	O2a	ST268	1	1	1	1	1	1
150712-17061	BSI	Klebsiella pneumoniae	175	280910	5482723	ST540	0	0	0	0	-	unknown (KL21)	O1/O2v1	O1	ST540	-	-	-	-	-	-
010114-15345	BSI	Klebsiella pneumoniae	99	606907	5295711	ST34	0	0	5	6	-	unknown (KL22)	O1/O2v1	O2a	ST34	-	-	-	-	-	-
190611-13201	BSI	Klebsiella pneumoniae	87	531431	5331926	ST39	0	0	0	0	-	unknown (KL23)	O1/O2v2	O1	ST39	-	-	-	-	-	-
2589	BSI	Klebsiella pneumoniae	127	435819	5325753	ST15	0	1	6	9	-	unknown (KL24)	O1/O2v1	O1	ST15	-	-	-	-	-	-
BA32726	BSI	Klebsiella pneumoniae	109	370897	5579411	ST15	0	1	6	7	-	unknown (KL24)	O1/O2v1	O1	ST15	-	-	-	-	-	-
CM3425	BSI	Klebsiella pneumoniae	101	664501	5548182	ST17	1	1	9	12	-	unknown (KL25)	O5	O5	ST17	-	-	-	-	-	-
KPN236	BSI	Klebsiella pneumoniae	154	1072950	5411741	ST20	0	1	7	9	-	unknown (KL28)	O1/O2v2	O1	ST20	-	-	-	-	-	-
010110-41626	BSI	Klebsiella pneumoniae	119	462190	5432641	ST2108	0	0	6	7	-	unknown (KL31)	O5	O5	ST2108	-	-	-	-	-	-
15B02285	BSI	Klebsiella variicola subsp. variicola	88	645136	5917949	ST146-2LV	0	0	0	0	-	unknown (KL31)	O3/O3a	O3/O3a	ST146-2LV	-	-	-	-	-	-
2478	BSI	Klebsiella pneumoniae	77	583705	5221099	ST200	0	0	0	0	-	unknown (KL39)	O3b	O3b	ST200	-	-	-	-	-	-
BA468	BSI	Klebsiella pneumoniae	68	783989	5400924	ST985	1	0	4	8	-	unknown (KL39)	O1/O2v1	O1	ST985	-	-	-	-	-	-
BA17415	BSI	Klebsiella pneumoniae	88	343049	5266787	ST372	0	0	0	0	-	unknown (KL43)	O1/O2v1	O2a	ST372	-	-	-	-	-	-
060114-10767	BSI	Klebsiella pneumoniae	218	183770	5569673	ST1	0	2	7	11	-	unknown (KL45)	unknown (O1/O2v2)	unknown (O1)	ST1	-	-	-	-	-	-
1241	BSI	Klebsiella pneumoniae	56	419911	5142647	ST4	1	1	6	7	-	unknown (KL5)	O1/O2v1	O1	ST4	-	-	-	-	-	-
1251	BSI	Klebsiella pneumoniae	70	541652	5240956	ST4	1	1	7	10	-	unknown (KL5)	O1/O2v1	O1	ST4	-	-	-	-	-	-
1302	BSI	Klebsiella pneumoniae	132	621589	5553332	ST14	0	1	5	9	-	unknown (KL5)	O1/O2v1	O1	ST14	-	-	-	-	-	-
1370	BSI	Klebsiella pneumoniae	50	465153	5409897	ST14-1LV	0	0	4	6	-	unknown (KL5)	O1/O2v1	O1	ST14-1LV	-	-	-	-	-	-
BA1335	BSI	Klebsiella pneumoniae	56	762269	5423433	ST985	1	1	7	11	-	unknown (KL5)	O1/O2v2	O1	ST985	-	-	-	-	-	-
BA13391	BSI	Klebsiella pneumoniae	187	354450	5429406	ST14	1	2	9	10	-	unknown (KL5)	unknown (O1/O2v1)	unknown (O2a)	ST14	-	-	-	-	-	-
BA266	BSI	Klebsiella pneumoniae	101	347713	5325621	ST86	3	0	0	0	-	unknown (KL5)	O1/O2v1	O2a	ST86	-	-	-	1	1	1
BA2688	BSI	Klebsiella pneumoniae	233	126266	5550192	ST14	1	2	3	3	-	unknown (KL5)	unknown (O1/O2v1)	unknown (O2a)	ST14	-	-	-	-	-	-
BA9971	BSI	Klebsiella pneumoniae	223	190040	5729159	ST78	1	2	9	13	-	unknown (KL5)	unknown (O1/O2v1)	unknown (O2a)	ST78	-	-	-	-	-	-
CM3664	BSI	Klebsiella pneumoniae	240	136394	5322948	ST15	1	1	4	5	-	unknown (KL5)	O1/O2v1	O2a	ST15	-	-	-	-	-	-
CM3543	BSI	Klebsiella pneumoniae	78	419465	5667911	ST828	4	0	0	0	iro 3 (truncated)	unknown (KL5)	O1/O2v1	O2a	ST828	6	29-4%	10	5	1	3
BA13599	BSI	Klebsiella pneumoniae	140	470973	5398933	ST231	4	2	7	7	-	unknown (KL50)	unknown (O1/O2v1)	unknown (O2a)	ST231	-	-	-	-	-	-
BA14001	BSI	Klebsiella pneumoniae	144	333865	5409781	ST16	1	2	7	8	-	unknown (KL50)	O3b	O3b	ST16	-	-	-	-	-	-
BA28434	BSI	Klebsiella pneumoniae	214	184826	5447142	ST231	4	0	9	9	-	unknown (KL50)	unknown (OL102)	unknown (OL102)	ST231	-	-	-	-	-	-
BA28939	BSI	Klebsiella pneumoniae	171	254076	5442055	ST231	4	0	7	8	-	unknown (KL50)	unknown (OL102)	unknown (OL102)	ST231	-	-	-	-	-	-
BA30084	BSI	Klebsiella pneumoniae	140	324336	5404742	ST34	0	2	5	6	-	unknown (KL50)	OL104	unknown (OL104)	ST34	-	-	-	-	-	-
BA3081	BSI	Klebsiella pneumoniae	226	244303	5437013	ST231	4	2	9	11	-	unknown (KL50)	O1/O2v1	O2a	ST231	-	-	-	-	-	-
BA3720	BSI	Klebsiella pneumoniae	250	134193	5336625	ST231	1	2	10	12	-	unknown (KL50)	unknown (O1/O2v1)	unknown (O2a)	ST231	-	-	-	-	-	-
BA37657	BSI	Klebsiella pneumoniae	225	213534	5327185	ST231	4	0	7	7	-	unknown (KL50)	unknown (OL102)	unknown (OL102)	ST231	-	-	-	-	-	-
BA38271	BSI	Klebsiella pneumoniae	95	247894	5004597	ST966	0	0	0	0	-	unknown (KL50)	unknown (O3b)	unknown (O3b)	ST966	-	-	-	-	-	-
BA4471	BSI	Klebsiella pneumoniae	77	563997	5179797	ST432	0	1	2	2	-	unknown (KL50)	OL104	unknown (OL104)	ST432	-	-	-	-	-	-
BP16331	BSI	Klebsiella pneumoniae	189	295885	5485515	ST231	4	2	8	9	-	unknown (KL50)	O1/O2v1	O2a	ST231	-	-	-	-	-	-
BA20567	BSI	Klebsiella pneumoniae	90	647332	5540010	ST231	1	2	7	7	-	unknown (KL51)	O1/O2v2	O1	ST231	-	-	-	-	-	-
BP16012	BSI	Klebsiella pneumoniae	119	666672	5514096	ST231	4	2	8	9	-	unknown (KL51)	O1/O2v2	O1	ST231	-	-	-	-	-	-
1675478	BSI	Klebsiella pneumoniae	60	967228	5139244	ST592	3	0	0	0	iro 1	unknown (KL57)	O3b	O3b	ST592	1	1	1	1	1	1
BA2641	BSI	Klebsiella pneumoniae	94	375165	5366277	ST412	3	0	0	0	iro 1	unknown (KL57)	O3b	O3b	ST412	1	1	1	1	1	1
CM3560	BSI	Klebsiella pneumoniae	38	560174	5147379	ST592	3	0	0	0	iro 1	unknown (KL57)	O3b	O3b	ST592	1	1	1	1	1	1
BA2839	BSI	Klebsiella pneumoniae	81	469569	5406722	ST441	0	1	7	11	-	unknown (KL62)	O1/O2v1	O2a	ST441	-	-	-	-	-	-
BV879	BSI	Klebsiella pneumoniae	128	279372	5049910	ST1087	0	0	0	0	-	unknown (KL62)	O1/O2v1	O1	ST1087	-	-	-	-	-	-
BA22051	BSI	Klebsiella pneumoniae	128	699669	5563307	ST14	1	2	7	11	-	unknown (KL64)	O1/O2v1	O1	ST14	-	-	-	-	-	-
BA25529	BSI	Klebsiella pneumoniae	70	793981	5496795	ST395	1	2	4	3	-	unknown (KL64)	O1/O2v1	O1	ST395	-	-	-	-	-	-
BA30179	BSI	Klebsiella pneumoniae	85	424644	5480431	ST395	1	2	2	1	-	unknown (KL64)	O1/O2v1	O1	ST395	-	-	-	-	-	-
BA3614	BSI	Klebsiella pneumoniae	109	479816	5464049	ST395	1	2	2	1	-	unknown (KL64)	O1/O2v1	O1	ST395	-	-	-	-	-	-
nuh59																				1	6
ttsh04																				-	-

## Sheet: iro BLAST results
qseqid	gene_name	genome_name	data_type	sseqid	pident	nident	length	mismatch	gapopen	gaps	qstart	qend	sstart	send	evalue	bitscore
-	-	nuh29	KLA	-	-	-	-	-	-	-	-	-	-	-	-	-
-	-	ttsh04	KLA	-	-	-	-	-	-	-	-	-	-	-	-	-
-	-	010110-41626	BSI	-	-	-	-	-	-	-	-	-	-	-	-	-
-	-	010114-15345	BSI	-	-	-	-	-	-	-	-	-	-	-	-	-
-	-	020212-24850	BSI	-	-	-	-	-	-	-	-	-	-	-	-	-
-	-	020312-40166	BSI	-	-	-	-	-	-	-	-	-	-	-	-	-
-	-	021111-30040	BSI	-	-	-	-	-	-	-	-	-	-	-	-	-
-	-	030911-40006	BSI	-	-	-	-	-	-	-	-	-	-	-	-	-
-	-	050410-14967	BSI	-	-	-	-	-	-	-	-	-	-	-	-	-
-	-	050511-15698	BSI	-	-	-	-	-	-	-	-	-	-	-	-	-
-	-	051010-65443	BSI	-	-	-	-	-	-	-	-	-	-	-	-	-
-	-	060114-10767	BSI	-	-	-	-	-	-	-	-	-	-	-	-	-
-	-	061012-38375	BSI	-	-	-	-	-	-	-	-	-	-	-	-	-
-	-	070111-39341	BSI	-	-	-	-	-	-	-	-	-	-	-	-	-
-	-	090411-29874	BSI	-	-	-	-	-	-	-	-	-	-	-	-	-
-	-	090813-23155	BSI	-	-	-	-	-	-	-	-	-	-	-	-	-
-	-	091112-15433	BSI	-	-	-	-	-	-	-	-	-	-	-	-	-
-	-	100710-14507	BSI	-	-	-	-	-	-	-	-	-	-	-	-	-
-	-	1069	BSI	-	-	-	-	-	-	-	-	-	-	-	-	-
-	-	1075	BSI	-	-	-	-	-	-	-	-	-	-	-	-	-
-	-	1087	BSI	-	-	-	-	-	-	-	-	-	-	-	-	-
-	-	110314-15769	BSI	-	-	-	-	-	-	-	-	-	-	-	-	-
-	-	1195	BSI	-	-	-	-	-	-	-	-	-	-	-	-	-
-	-	1196	BSI	-	-	-	-	-	-	-	-	-	-	-	-	-
-	-	120314-39454	BSI	-	-	-	-	-	-	-	-	-	-	-	-	-
-	-	120613-40584	BSI	-	-	-	-	-	-	-	-	-	-	-	-	-
-	-	121212-65426	BSI	-	-	-	-	-	-	-	-	-	-	-	-	-
-	-	1235	BSI	-	-	-	-	-	-	-	-	-	-	-	-	-
-	-	1241	BSI	-	-	-	-	-	-	-	-	-	-	-	-	-
-	-	1251	BSI	-	-	-	-	-	-	-	-	-	-	-	-	-
-	-	1272	BSI	-	-	-	-	-	-	-	-	-	-	-	-	-
-	-	1273	BSI	-	-	-	-	-	-	-	-	-	-	-	-	-
-	-	1302	BSI	-	-	-	-	-	-	-	-	-	-	-	-	-
-	-	130411-38618	BSI	-	-	-	-	-	-	-	-	-	-	-	-	-
-	-	1306	BSI	-	-	-	-	-	-	-	-	-	-	-	-	-
-	-	130712-16884	BSI	-	-	-	-	-	-	-	-	-	-	-	-	-
-	-	131211-14450	BSI	-	-	-	-	-	-	-	-	-	-	-	-	-
-	-	1358	BSI	-	-	-	-	-	-	-	-	-	-	-	-	-
-	-	1370	BSI	-	-	-	-	-	-	-	-	-	-	-	-	-
-	-	1379	BSI	-	-	-	-	-	-	-	-	-	-	-	-	-
-	-	141013-65180	BSI	-	-	-	-	-	-	-	-	-	-	-	-	-
-	-	1429	BSI	-	-	-	-	-	-	-	-	-	-	-	-	-
-	-	1469	BSI	-	-	-	-	-	-	-	-	-	-	-	-	-
-	-	1470	BSI	-	-	-	-	-	-	-	-	-	-	-	-	-
-	-	1495	BSI	-	-	-	-	-	-	-	-	-	-	-	-	-
-	-	150712-17061	BSI	-	-	-	-	-	-	-	-	-	-	-	-	-
-	-	15B01325	BSI	-	-	-	-	-	-	-	-	-	-	-	-	-
-	-	15B02285	BSI	-	-	-	-	-	-	-	-	-	-	-	-	-
-	-	15B03097	BSI	-	-	-	-	-	-	-	-	-	-	-	-	-
-	-	160211-22349	BSI	-	-	-	-	-	-	-	-	-	-	-	-	-
-	-	160514-16019	BSI	-	-	-	-	-	-	-	-	-	-	-	-	-
-	-	16112557	BSI	-	-	-	-	-	-	-	-	-	-	-	-	-
-	-	16113738	BSI	-	-	-	-	-	-	-	-	-	-	-	-	-
-	-	16113882	BSI	-	-	-	-	-	-	-	-	-	-	-	-	-
-	-	16114031	BSI	-	-	-	-	-	-	-	-	-	-	-	-	-
-	-	16114394	BSI	-	-	-	-	-	-	-	-	-	-	-	-	-
-	-	16114547	BSI	-	-	-	-	-	-	-	-	-	-	-	-	-
-	-	16114608	BSI	-	-	-	-	-	-	-	-	-	-	-	-	-
-	-	1623424	BSI	-	-	-	-	-	-	-	-	-	-	-	-	-
-	-	1623463	BSI	-	-	-	-	-	-	-	-	-	-	-	-	-
-	-	1623618	BSI	-	-	-	-	-	-	-	-	-	-	-	-	-
-	-	1675473	BSI	-	-	-	-	-	-	-	-	-	-	-	-	-
-	-	1675474	BSI	-	-	-	-	-	-	-	-	-	-	-	-	-
-	-	1675475	BSI	-	-	-	-	-	-	-	-	-	-	-	-	-
-	-	1675479	BSI	-	-	-	-	-	-	-	-	-	-	-	-	-
-	-	1675482	BSI	-	-	-	-	-	-	-	-	-	-	-	-	-
-	-	1675484	BSI	-	-	-	-	-	-	-	-	-	-	-	-	-
-	-	1675488	BSI	-	-	-	-	-	-	-	-	-	-	-	-	-
-	-	1675489	BSI	-	-	-	-	-	-	-	-	-	-	-	-	-
-	-	1675491	BSI	-	-	-	-	-	-	-	-	-	-	-	-	-
-	-	1675493	BSI	-	-	-	-	-	-	-	-	-	-	-	-	-
-	-	1675494	BSI	-	-	-	-	-	-	-	-	-	-	-	-	-
-	-	1676103	BSI	-	-	-	-	-	-	-	-	-	-	-	-	-
-	-	1690084	BSI	-	-	-	-	-	-	-	-	-	-	-	-	-
-	-	1690085	BSI	-	-	-	-	-	-	-	-	-	-	-	-	-
-	-	1690089	BSI	-	-	-	-	-	-	-	-	-	-	-	-	-
-	-	1690090	BSI	-	-	-	-	-	-	-	-	-	-	-	-	-
-	-	1690092	BSI	-	-	-	-	-	-	-	-	-	-	-	-	-
-	-	1690093	BSI	-	-	-	-	-	-	-	-	-	-	-	-	-
-	-	1690095	BSI	-	-	-	-	-	-	-	-	-	-	-	-	-
-	-	1690098	BSI	-	-	-	-	-	-	-	-	-	-	-	-	-
-	-	1690099	BSI	-	-	-	-	-	-	-	-	-	-	-	-	-
-	-	1690100	BSI	-	-	-	-	-	-	-	-	-	-	-	-	-
-	-	16B03772	BSI	-	-	-	-	-	-	-	-	-	-	-	-	-
-	-	17B00553	BSI	-	-	-	-	-	-	-	-	-	-	-	-	-
-	-	180414-14224	BSI	-	-	-	-	-	-	-	-	-	-	-	-	-
-	-	180511-16668	BSI	-	-	-	-	-	-	-	-	-	-	-	-	-
-	-	180613-14294	BSI	-	-	-	-	-	-	-	-	-	-	-	-	-
-	-	190212-30787	BSI	-	-	-	-	-	-	-	-	-	-	-	-	-
-	-	190611-13201	BSI	-	-	-	-	-	-	-	-	-	-	-	-	-
-	-	201112-39229	BSI	-	-	-	-	-	-	-	-	-	-	-	-	-
-	-	201213-39019	BSI	-	-	-	-	-	-	-	-	-	-	-	-	-
-	-	201213-58969	BSI	-	-	-	-	-	-	-	-	-	-	-	-	-
-	-	210610-40713	BSI	-	-	-	-	-	-	-	-	-	-	-	-	-
-	-	220313-26139	BSI	-	-	-	-	-	-	-	-	-	-	-	-	-
-	-	220814-59141	BSI	-	-	-	-	-	-	-	-	-	-	-	-	-
-	-	221214-63697	BSI	-	-	-	-	-	-	-	-	-	-	-	-	-
-	-	231014-16656	BSI	-	-	-	-	-	-	-	-	-	-	-	-	-
-	-	240611-15654	BSI	-	-	-	-	-	-	-	-	-	-	-	-	-
-	-	240713-62874	BSI	-	-	-	-	-	-	-	-	-	-	-	-	-
-	-	2427	BSI	-	-	-	-	-	-	-	-	-	-	-	-	-
-	-	2455	BSI	-	-	-	-	-	-	-	-	-	-	-	-	-
-	-	2478	BSI	-	-	-	-	-	-	-	-	-	-	-	-	-
-	-	2481	BSI	-	-	-	-	-	-	-	-	-	-	-	-	-
-	-	2483	BSI	-	-	-	-	-	-	-	-	-	-	-	-	-
-	-	250114-16988	BSI	-	-	-	-	-	-	-	-	-	-	-	-	-
-	-	250210-16217	BSI	-	-	-	-	-	-	-	-	-	-	-	-	-
-	-	250411-14801	BSI	-	-	-	-	-	-	-	-	-	-	-	-	-
-	-	2557	BSI	-	-	-	-	-	-	-	-	-	-	-	-	-
-	-	2579	BSI	-	-	-	-	-	-	-	-	-	-	-	-	-
-	-	2589	BSI	-	-	-	-	-	-	-	-	-	-	-	-	-
-	-	2607	BSI	-	-	-	-	-	-	-	-	-	-	-	-	-
-	-	260813-39861	BSI	-	-	-	-	-	-	-	-	-	-	-	-	-
-	-	261210-64157	BSI	-	-	-	-	-	-	-	-	-	-	-	-	-
-	-	2675.A	BSI	-	-	-	-	-	-	-	-	-	-	-	-	-
-	-	2685	BSI	-	-	-	-	-	-	-	-	-	-	-	-	-
-	-	2692	BSI	-	-	-	-	-	-	-	-	-	-	-	-	-
-	-	270113-38673	BSI	-	-	-	-	-	-	-	-	-	-	-	-	-
-	-	2703	BSI	-	-	-	-	-	-	-	-	-	-	-	-	-
-	-	2725	BSI	-	-	-	-	-	-	-	-	-	-	-	-	-
-	-	2740	BSI	-	-	-	-	-	-	-	-	-	-	-	-	-
-	-	280314-17003	BSI	-	-	-	-	-	-	-	-	-	-	-	-	-
-	-	290614-39283	BSI	-	-	-	-	-	-	-	-	-	-	-	-	-
-	-	290713-41317	BSI	-	-	-	-	-	-	-	-	-	-	-	-	-
-	-	300712-14436	BSI	-	-	-	-	-	-	-	-	-	-	-	-	-
-	-	301212-16345	BSI	-	-	-	-	-	-	-	-	-	-	-	-	-
-	-	A150019	BSI	-	-	-	-	-	-	-	-	-	-	-	-	-
-	-	A1516566	BSI	-	-	-	-	-	-	-	-	-	-	-	-	-
-	-	A1516655	BSI	-	-	-	-	-	-	-	-	-	-	-	-	-
-	-	A1516666	BSI	-	-	-	-	-	-	-	-	-	-	-	-	-
-	-	A1516677	BSI	-	-	-	-	-	-	-	-	-	-	-	-	-
-	-	A156502	BSI	-	-	-	-	-	-	-	-	-	-	-	-	-
-	-	A1616722	BSI	-	-	-	-	-	-	-	-	-	-	-	-	-
-	-	A1616762	BSI	-	-	-	-	-	-	-	-	-	-	-	-	-
-	-	A1616822	BSI	-	-	-	-	-	-	-	-	-	-	-	-	-
-	-	A1616823	BSI	-	-	-	-	-	-	-	-	-	-	-	-	-
-	-	A1616826	BSI	-	-	-	-	-	-	-	-	-	-	-	-	-
-	-	A1616858	BSI	-	-	-	-	-	-	-	-	-	-	-	-	-
-	-	A1616888	BSI	-	-	-	-	-	-	-	-	-	-	-	-	-
-	-	A1617160	BSI	-	-	-	-	-	-	-	-	-	-	-	-	-
-	-	BA10141	BSI	-	-	-	-	-	-	-	-	-	-	-	-	-
-	-	BA12464	BSI	-	-	-	-	-	-	-	-	-	-	-	-	-
-	-	BA12537	BSI	-	-	-	-	-	-	-	-	-	-	-	-	-
-	-	BA12818	BSI	-	-	-	-	-	-	-	-	-	-	-	-	-
-	-	BA1308	BSI	-	-	-	-	-	-	-	-	-	-	-	-	-
-	-	BA1335	BSI	-	-	-	-	-	-	-	-	-	-	-	-	-
-	-	BA13391	BSI	-	-	-	-	-	-	-	-	-	-	-	-	-
-	-	BA13406	BSI	-	-	-	-	-	-	-	-	-	-	-	-	-
-	-	BA13599	BSI	-	-	-	-	-	-	-	-	-	-	-	-	-
-	-	BA14001	BSI	-	-	-	-	-	-	-	-	-	-	-	-	-
-	-	BA14732	BSI	-	-	-	-	-	-	-	-	-	-	-	-	-
-	-	BA1497	BSI	-	-	-	-	-	-	-	-	-	-	-	-	-
-	-	BA15484	BSI	-	-	-	-	-	-	-	-	-	-	-	-	-
-	-	BA1625	BSI	-	-	-	-	-	-	-	-	-	-	-	-	-
-	-	BA1688	BSI	-	-	-	-	-	-	-	-	-	-	-	-	-
-	-	BA17415	BSI	-	-	-	-	-	-	-	-	-	-	-	-	-
-	-	BA19371	BSI	-	-	-	-	-	-	-	-	-	-	-	-	-
-	-	BA20045	BSI	-	-	-	-	-	-	-	-	-	-	-	-	-
-	-	BA2005	BSI	-	-	-	-	-	-	-	-	-	-	-	-	-
-	-	BA20567	BSI	-	-	-	-	-	-	-	-	-	-	-	-	-
-	-	BA2138	BSI	-	-	-	-	-	-	-	-	-	-	-	-	-
-	-	BA22051	BSI	-	-	-	-	-	-	-	-	-	-	-	-	-
-	-	BA22538	BSI	-	-	-	-	-	-	-	-	-	-	-	-	-
-	-	BA2364	BSI	-	-	-	-	-	-	-	-	-	-	-	-	-
-	-	BA25529	BSI	-	-	-	-	-	-	-	-	-	-	-	-	-
-	-	BA2688	BSI	-	-	-	-	-	-	-	-	-	-	-	-	-
-	-	BA26945	BSI	-	-	-	-	-	-	-	-	-	-	-	-	-
-	-	BA2839	BSI	-	-	-	-	-	-	-	-	-	-	-	-	-
-	-	BA28434	BSI	-	-	-	-	-	-	-	-	-	-	-	-	-
-	-	BA28939	BSI	-	-	-	-	-	-	-	-	-	-	-	-	-
-	-	BA29158	BSI	-	-	-	-	-	-	-	-	-	-	-	-	-
-	-	BA29281	BSI	-	-	-	-	-	-	-	-	-	-	-	-	-
-	-	BA30084	BSI	-	-	-	-	-	-	-	-	-	-	-	-	-
-	-	BA30093	BSI	-	-	-	-	-	-	-	-	-	-	-	-	-
-	-	BA30179	BSI	-	-	-	-	-	-	-	-	-	-	-	-	-
-	-	BA3056	BSI	-	-	-	-	-	-	-	-	-	-	-	-	-
-	-	BA3081	BSI	-	-	-	-	-	-	-	-	-	-	-	-	-
-	-	BA31018	BSI	-	-	-	-	-	-	-	-	-	-	-	-	-
-	-	BA32355	BSI	-	-	-	-	-	-	-	-	-	-	-	-	-
-	-	BA32726	BSI	-	-	-	-	-	-	-	-	-	-	-	-	-
-	-	BA335	BSI	-	-	-	-	-	-	-	-	-	-	-	-	-
-	-	BA33569	BSI	-	-	-	-	-	-	-	-	-	-	-	-	-
-	-	BA356	BSI	-	-	-	-	-	-	-	-	-	-	-	-	-
-	-	BA3605	BSI	-	-	-	-	-	-	-	-	-	-	-	-	-
-	-	BA3614	BSI	-	-	-	-	-	-	-	-	-	-	-	-	-
-	-	BA3720	BSI	-	-	-	-	-	-	-	-	-	-	-	-	-
-	-	BA3754	BSI	-	-	-	-	-	-	-	-	-	-	-	-	-
-	-	BA37657	BSI	-	-	-	-	-	-	-	-	-	-	-	-	-
-	-	BA38014	BSI	-	-	-	-	-	-	-	-	-	-	-	-	-
-	-	BA38271	BSI	-	-	-	-	-	-	-	-	-	-	-	-	-
-	-	BA38736	BSI	-	-	-	-	-	-	-	-	-	-	-	-	-
-	-	BA4464	BSI	-	-	-	-	-	-	-	-	-	-	-	-	-
-	-	BA4471	BSI	-	-	-	-	-	-	-	-	-	-	-	-	-
-	-	BA4649	BSI	-	-	-	-	-	-	-	-	-	-	-	-	-
-	-	BA468	BSI	-	-	-	-	-	-	-	-	-	-	-	-	-
-	-	BA5373	BSI	-	-	-	-	-	-	-	-	-	-	-	-	-
-	-	BA5688	BSI	-	-	-	-	-	-	-	-	-	-	-	-	-
-	-	BA6115	BSI	-	-	-	-	-	-	-	-	-	-	-	-	-
-	-	BA6201	BSI	-	-	-	-	-	-	-	-	-	-	-	-	-
-	-	BA6211	BSI	-	-	-	-	-	-	-	-	-	-	-	-	-
-	-	BA6740	BSI	-	-	-	-	-	-	-	-	-	-	-	-	-
-	-	BA7090	BSI	-	-	-	-	-	-	-	-	-	-	-	-	-
-	-	BA7193	BSI	-	-	-	-	-	-	-	-	-	-	-	-	-
-	-	BA7971	BSI	-	-	-	-	-	-	-	-	-	-	-	-	-
-	-	BA813	BSI	-	-	-	-	-	-	-	-	-	-	-	-	-
-	-	BA9971	BSI	-	-	-	-	-	-	-	-	-	-	-	-	-
-	-	BM1254	BSI	-	-	-	-	-	-	-	-	-	-	-	-	-
-	-	BP13802	BSI	-	-	-	-	-	-	-	-	-	-	-	-	-
-	-	BP15995	BSI	-	-	-	-	-	-	-	-	-	-	-	-	-
-	-	BP16012	BSI	-	-	-	-	-	-	-	-	-	-	-	-	-
-	-	BP16197	BSI	-	-	-	-	-	-	-	-	-	-	-	-	-
-	-	BP16240	BSI	-	-	-	-	-	-	-	-	-	-	-	-	-
-	-	BP16331	BSI	-	-	-	-	-	-	-	-	-	-	-	-	-
-	-	BP16383	BSI	-	-	-	-	-	-	-	-	-	-	-	-	-
-	-	BP16575	BSI	-	-	-	-	-	-	-	-	-	-	-	-	-
-	-	BP2189	BSI	-	-	-	-	-	-	-	-	-	-	-	-	-
-	-	BP966	BSI	-	-	-	-	-	-	-	-	-	-	-	-	-
-	-	BV205	BSI	-	-	-	-	-	-	-	-	-	-	-	-	-
-	-	BV879	BSI	-	-	-	-	-	-	-	-	-	-	-	-	-
-	-	CM3425	BSI	-	-	-	-	-	-	-	-	-	-	-	-	-
-	-	CM3664	BSI	-	-	-	-	-	-	-	-	-	-	-	-	-
-	-	COMRU-KPN-BC-2014-1	BSI	-	-	-	-	-	-	-	-	-	-	-	-	-
-	-	COMRU-KPN-BC-2014-10	BSI	-	-	-	-	-	-	-	-	-	-	-	-	-
-	-	COMRU-KPN-BC-2014-11	BSI	-	-	-	-	-	-	-	-	-	-	-	-	-
-	-	COMRU-KPN-BC-2014-12	BSI	-	-	-	-	-	-	-	-	-	-	-	-	-
-	-	COMRU-KPN-BC-2014-13	BSI	-	-	-	-	-	-	-	-	-	-	-	-	-
-	-	COMRU-KPN-BC-2014-14	BSI	-	-	-	-	-	-	-	-	-	-	-	-	-
-	-	COMRU-KPN-BC-2014-15	BSI	-	-	-	-	-	-	-	-	-	-	-	-	-
-	-	COMRU-KPN-BC-2014-16	BSI	-	-	-	-	-	-	-	-	-	-	-	-	-
-	-	COMRU-KPN-BC-2014-17	BSI	-	-	-	-	-	-	-	-	-	-	-	-	-
-	-	COMRU-KPN-BC-2014-18	BSI	-	-	-	-	-	-	-	-	-	-	-	-	-
-	-	COMRU-KPN-BC-2014-19	BSI	-	-	-	-	-	-	-	-	-	-	-	-	-
-	-	COMRU-KPN-BC-2014-2	BSI	-	-	-	-	-	-	-	-	-	-	-	-	-
-	-	COMRU-KPN-BC-2014-20	BSI	-	-	-	-	-	-	-	-	-	-	-	-	-
-	-	COMRU-KPN-BC-2014-21	BSI	-	-	-	-	-	-	-	-	-	-	-	-	-
-	-	COMRU-KPN-BC-2014-3	BSI	-	-	-	-	-	-	-	-	-	-	-	-	-
-	-	COMRU-KPN-BC-2014-4	BSI	-	-	-	-	-	-	-	-	-	-	-	-	-
-	-	COMRU-KPN-BC-2014-5	BSI	-	-	-	-	-	-	-	-	-	-	-	-	-
-	-	COMRU-KPN-BC-2014-6	BSI	-	-	-	-	-	-	-	-	-	-	-	-	-
-	-	COMRU-KPN-BC-2014-7	BSI	-	-	-	-	-	-	-	-	-	-	-	-	-
-	-	COMRU-KPN-BC-2014-8	BSI	-	-	-	-	-	-	-	-	-	-	-	-	-
-	-	COMRU-KPN-BC-2014-9	BSI	-	-	-	-	-	-	-	-	-	-	-	-	-
-	-	COMRU-KPN-BC-2015-1	BSI	-	-	-	-	-	-	-	-	-	-	-	-	-
-	-	COMRU-KPN-BC-2015-2	BSI	-	-	-	-	-	-	-	-	-	-	-	-	-
-	-	COMRU-KPN-BC-2015-3	BSI	-	-	-	-	-	-	-	-	-	-	-	-	-
-	-	COMRU-KPN-BC-2015-4	BSI	-	-	-	-	-	-	-	-	-	-	-	-	-
-	-	COMRU-KPN-BC-2015-5	BSI	-	-	-	-	-	-	-	-	-	-	-	-	-
-	-	COMRU-KPN-BC-2015-6	BSI	-	-	-	-	-	-	-	-	-	-	-	-	-
-	-	COMRU-KPN-BC-2015-8	BSI	-	-	-	-	-	-	-	-	-	-	-	-	-
-	-	COMRU-KPN-BC-2016-10	BSI	-	-	-	-	-	-	-	-	-	-	-	-	-
-	-	COMRU-KPN-BC-2016-11	BSI	-	-	-	-	-	-	-	-	-	-	-	-	-
-	-	COMRU-KPN-BC-2016-12	BSI	-	-	-	-	-	-	-	-	-	-	-	-	-
-	-	COMRU-KPN-BC-2016-13	BSI	-	-	-	-	-	-	-	-	-	-	-	-	-
-	-	COMRU-KPN-BC-2016-15	BSI	-	-	-	-	-	-	-	-	-	-	-	-	-
-	-	COMRU-KPN-BC-2016-16	BSI	-	-	-	-	-	-	-	-	-	-	-	-	-
-	-	COMRU-KPN-BC-2016-17	BSI	-	-	-	-	-	-	-	-	-	-	-	-	-
-	-	COMRU-KPN-BC-2016-18	BSI	-	-	-	-	-	-	-	-	-	-	-	-	-
-	-	COMRU-KPN-BC-2016-19	BSI	-	-	-	-	-	-	-	-	-	-	-	-	-
-	-	COMRU-KPN-BC-2016-9	BSI	-	-	-	-	-	-	-	-	-	-	-	-	-
-	-	COMRU-KPN-BC-2017-1	BSI	-	-	-	-	-	-	-	-	-	-	-	-	-
-	-	COMRU-KPN-BC-2017-2	BSI	-	-	-	-	-	-	-	-	-	-	-	-	-
-	-	COMRU-KPN-BC-2017-3	BSI	-	-	-	-	-	-	-	-	-	-	-	-	-
-	-	COMRU-KPN-BC-2017-4	BSI	-	-	-	-	-	-	-	-	-	-	-	-	-
-	-	KPN236	BSI	-	-	-	-	-	-	-	-	-	-	-	-	-
-	-	KPN237	BSI	-	-	-	-	-	-	-	-	-	-	-	-	-
-	-	KPN238	BSI	-	-	-	-	-	-	-	-	-	-	-	-	-
-	-	KPN239	BSI	-	-	-	-	-	-	-	-	-	-	-	-	-
-	-	KPN240	BSI	-	-	-	-	-	-	-	-	-	-	-	-	-
-	-	KPN241	BSI	-	-	-	-	-	-	-	-	-	-	-	-	-
-	-	KPN242	BSI	-	-	-	-	-	-	-	-	-	-	-	-	-
-	-	LHC1608862-1	BSI	-	-	-	-	-	-	-	-	-	-	-	-	-
-	-	LHC1608923-1	BSI	-	-	-	-	-	-	-	-	-	-	-	-	-
-	-	V1	BSI	-	-	-	-	-	-	-	-	-	-	-	-	-
-	-	V10	BSI	-	-	-	-	-	-	-	-	-	-	-	-	-
-	-	V12	BSI	-	-	-	-	-	-	-	-	-	-	-	-	-
-	-	V13	BSI	-	-	-	-	-	-	-	-	-	-	-	-	-
-	-	V14	BSI	-	-	-	-	-	-	-	-	-	-	-	-	-
-	-	V15	BSI	-	-	-	-	-	-	-	-	-	-	-	-	-
-	-	V16	BSI	-	-	-	-	-	-	-	-	-	-	-	-	-
-	-	V18	BSI	-	-	-	-	-	-	-	-	-	-	-	-	-
-	-	V19	BSI	-	-	-	-	-	-	-	-	-	-	-	-	-
-	-	V20	BSI	-	-	-	-	-	-	-	-	-	-	-	-	-
-	-	V21	BSI	-	-	-	-	-	-	-	-	-	-	-	-	-
-	-	V23	BSI	-	-	-	-	-	-	-	-	-	-	-	-	-
-	-	V25	BSI	-	-	-	-	-	-	-	-	-	-	-	-	-
-	-	V26	BSI	-	-	-	-	-	-	-	-	-	-	-	-	-
-	-	V27	BSI	-	-	-	-	-	-	-	-	-	-	-	-	-
-	-	V28	BSI	-	-	-	-	-	-	-	-	-	-	-	-	-
-	-	V29	BSI	-	-	-	-	-	-	-	-	-	-	-	-	-
-	-	V3	BSI	-	-	-	-	-	-	-	-	-	-	-	-	-
-	-	V30	BSI	-	-	-	-	-	-	-	-	-	-	-	-	-
-	-	V5	BSI	-	-	-	-	-	-	-	-	-	-	-	-	-
-	-	V6	BSI	-	-	-	-	-	-	-	-	-	-	-	-	-
-	-	V7	BSI	-	-	-	-	-	-	-	-	-	-	-	-	-
-	-	V9	BSI	-	-	-	-	-	-	-	-	-	-	-	-	-
iro	iro_cluster	nuh01	KLA	NODE_45_length_25458_cov_115.470378	100	9645	9645	0	0	0	1	9645	8786	18430	0	17812
iro	iro_cluster	nuh02	KLA	NODE_40_length_25458_cov_110.590914	99.99	9644	9645	1	0	0	1	9645	8786	18430	0	17806
iro	iro_cluster	nuh03	KLA	NODE_51_length_30023_cov_139.347738	99.969	9642	9645	3	0	0	1	9645	10928	20572	0	17795
iro	iro_cluster	nuh04	KLA	NODE_45_length_24920_cov_91.972612	99.378	9586	9646	59	1	1	1	9645	4942	14587	0	17479
iro	iro_cluster	nuh05	KLA	NODE_37_length_25457_cov_176.644910	100	9645	9645	0	0	0	1	9645	8786	18430	0	17812
iro	iro_cluster	nuh06	KLA	NODE_38_length_25458_cov_170.415423	99.99	9644	9645	1	0	0	1	9645	16673	7029	0	17806
iro	iro_cluster	nuh07	KLA	NODE_45_length_25456_cov_194.522775	100	9645	9645	0	0	0	1	9645	16671	7027	0	17812
iro	iro_cluster	nuh08	KLA	NODE_38_length_25458_cov_108.422234	100	9645	9645	0	0	0	1	9645	16673	7029	0	17812
iro	iro_cluster	nuh09	KLA	NODE_35_length_42515_cov_92.817546	99.979	9643	9645	2	0	0	1	9645	23420	33064	0	17800
iro	iro_cluster	nuh10	KLA	NODE_43_length_30025_cov_169.385385	99.979	9643	9645	2	0	0	1	9645	10928	20572	0	17800
iro	iro_cluster	nuh11	KLA	plasmid_1	96.19	202	210	6	1	2	40	249	22610	22817	3.46e-93	342
iro	iro_cluster	nuh11	KLA	chromosome	96.19	202	210	6	1	2	40	249	2682974	2682767	3.46e-93	342
iro	iro_cluster	nuh12	KLA	NODE_34_length_25460_cov_239.929896	99.99	9645	9646	0	1	1	1	9645	8787	18432	0	17806
iro	iro_cluster	nuh13	KLA	NODE_51_length_25455_cov_163.111496	99.99	9644	9645	1	0	0	1	9645	8786	18430	0	17806
iro	iro_cluster	nuh14	KLA	NODE_33_length_29160_cov_117.514379	99.43	9592	9647	53	2	2	1	9645	4942	14588	0	17509
iro	iro_cluster	nuh15	KLA	NODE_36_length_25456_cov_111.045077	100	9645	9645	0	0	0	1	9645	8786	18430	0	17812
iro	iro_cluster	nuh16	KLA	NODE_43_length_15672_cov_108.789972	100	6833	6833	0	0	0	1	6833	8786	15618	0	12619
iro	iro_cluster	nuh16	KLA	NODE_50_length_9902_cov_111.573779	100	2822	2822	0	0	0	6824	9645	54	2875	0	5212
iro	iro_cluster	nuh17	KLA	NODE_40_length_25460_cov_105.061523	100	9645	9645	0	0	0	1	9645	8786	18430	0	17812
iro	iro_cluster	nuh18	KLA	NODE_45_length_25457_cov_152.919337	100	9645	9645	0	0	0	1	9645	16672	7028	0	17812
iro	iro_cluster	nuh19	KLA	NODE_34_length_25458_cov_120.876274	99.99	9644	9645	1	0	0	1	9645	8786	18430	0	17806
iro	iro_cluster	nuh20	KLA	NODE_40_length_25461_cov_177.025466	100	9645	9645	0	0	0	1	9645	8786	18430	0	17812
iro	iro_cluster	nuh21	KLA	NODE_39_length_25458_cov_148.516160	100	9645	9645	0	0	0	1	9645	8786	18430	0	17812
iro	iro_cluster	nuh23	KLA	NODE_38_length_25458_cov_185.864780	100	9645	9645	0	0	0	1	9645	16673	7029	0	17812
iro	iro_cluster	nuh24	KLA	NODE_47_length_25458_cov_138.282289	100	9645	9645	0	0	0	1	9645	16673	7029	0	17812
iro	iro_cluster	nuh25	KLA	NODE_45_length_30023_cov_159.980279	99.979	9643	9645	2	0	0	1	9645	19096	9452	0	17800
iro	iro_cluster	nuh26	KLA	NODE_32_length_78347_cov_146.699918	99.99	9644	9645	1	0	0	1	9645	19097	9453	0	17806
iro	iro_cluster	nuh27	KLA	plasmid	99.917	9641	9649	2	4	6	1	9645	151261	141615	0	17769
iro	iro_cluster	nuh28	KLA	NODE_26_length_81945_cov_96.116107	99.99	9644	9645	1	0	0	1	9645	62849	72493	0	17806
iro	iro_cluster	nuh31	KLA	NODE_46_length_25457_cov_163.206362	100	9645	9645	0	0	0	1	9645	8786	18430	0	17812
iro	iro_cluster	nuh32	KLA	NODE_33_length_24310_cov_136.041723	100	9645	9645	0	0	0	1	9645	15525	5881	0	17812
iro	iro_cluster	nuh33	KLA	NODE_38_length_25458_cov_150.211983	100	9645	9645	0	0	0	1	9645	8786	18430	0	17812
iro	iro_cluster	nuh34	KLA	NODE_43_length_30025_cov_161.742776	99.979	9643	9645	2	0	0	1	9645	10929	20573	0	17800
iro	iro_cluster	nuh35	KLA	NODE_35_length_25458_cov_156.186277	100	9645	9645	0	0	0	1	9645	16673	7029	0	17812
iro	iro_cluster	nuh36	KLA	NODE_29_length_42675_cov_93.572384	99.99	9644	9645	1	0	0	1	9645	27417	37061	0	17806
iro	iro_cluster	nuh36	KLA	NODE_29_length_42675_cov_93.572384	86.744	301	347	41	4	5	8992	9333	347	1	7.37e-105	381
iro	iro_cluster	nuh36	KLA	NODE_29_length_42675_cov_93.572384	96.19	202	210	6	1	2	40	249	11532	11325	3.48e-93	342
iro	iro_cluster	nuh36	KLA	NODE_27_length_57686_cov_86.126789	93.103	324	348	24	0	0	9298	9645	57686	57339	9.01e-144	510
iro	iro_cluster	nuh37	KLA	NODE_30_length_29128_cov_181.576789	99.43	9592	9647	53	2	2	1	9645	4942	14588	0	17509
iro	iro_cluster	nuh38	KLA	NODE_35_length_25458_cov_130.988230	100	9645	9645	0	0	0	1	9645	16673	7029	0	17812
iro	iro_cluster	nuh39	KLA	NODE_41_length_25420_cov_190.767317	99.99	9644	9645	1	0	0	1	9645	9088	18732	0	17806
iro	iro_cluster	nuh40	KLA	NODE_19_length_87579_cov_203.380330	99.99	9644	9645	1	0	0	1	9645	72943	82587	0	17806
iro	iro_cluster	nuh41	KLA	NODE_43_length_25458_cov_122.939102	100	9645	9645	0	0	0	1	9645	8786	18430	0	17812
iro	iro_cluster	nuh42	KLA	NODE_42_length_25457_cov_172.171168	100	9645	9645	0	0	0	1	9645	16672	7028	0	17812
iro	iro_cluster	nuh44	KLA	NODE_46_length_23451_cov_123.491793	100	9645	9645	0	0	0	1	9645	14666	5022	0	17812
iro	iro_cluster	nuh47	KLA	NODE_38_length_25459_cov_169.059676	100	9645	9645	0	0	0	1	9645	8786	18430	0	17812
iro	iro_cluster	nuh48	KLA	NODE_33_length_25458_cov_159.763296	100	9645	9645	0	0	0	1	9645	8786	18430	0	17812
iro	iro_cluster	nuh49	KLA	NODE_33_length_48680_cov_190.822848	99.99	9644	9645	1	0	0	1	9645	33421	43065	0	17806
iro	iro_cluster	nuh50	KLA	NODE_37_length_25495_cov_247.455818	100	9645	9645	0	0	0	1	9645	8787	18431	0	17812
iro	iro_cluster	nuh51	KLA	NODE_37_length_25458_cov_128.996772	100	9645	9645	0	0	0	1	9645	8786	18430	0	17812
iro	iro_cluster	nuh52	KLA	NODE_45_length_25457_cov_154.668491	100	9645	9645	0	0	0	1	9645	8786	18430	0	17812
iro	iro_cluster	nuh53	KLA	NODE_40_length_25459_cov_153.496733	100	9645	9645	0	0	0	1	9645	16674	7030	0	17812
iro	iro_cluster	nuh54	KLA	NODE_35_length_29179_cov_159.978471	99.368	9585	9646	60	1	1	1	9645	4942	14587	0	17474
iro	iro_cluster	nuh55	KLA	NODE_40_length_25462_cov_128.581060	100	9645	9645	0	0	0	1	9645	8786	18430	0	17812
iro	iro_cluster	nuh56	KLA	NODE_40_length_25458_cov_133.417195	100	9645	9645	0	0	0	1	9645	8786	18430	0	17812
iro	iro_cluster	nuh57	KLA	NODE_42_length_25457_cov_139.832651	100	9645	9645	0	0	0	1	9645	16672	7028	0	17812
iro	iro_cluster	nuh58	KLA	NODE_37_length_25459_cov_180.104432	100	9645	9645	0	0	0	1	9645	16674	7030	0	17812
iro	iro_cluster	nuh59	KLA	NODE_146_length_351_cov_1.341216	100	351	351	0	0	0	7911	8261	351	1	0	649
iro	iro_cluster	nuh59	KLA	NODE_80_length_476_cov_0.862233	100	341	341	0	0	0	1	341	136	476	6.92e-180	630
iro	iro_cluster	nuh59	KLA	NODE_202_length_321_cov_0.815789	99.679	311	312	1	0	0	9334	9645	1	312	4.25e-162	571
iro	iro_cluster	nuh59	KLA	NODE_238_length_307_cov_1.178571	100	307	307	0	0	0	2911	3217	1	307	5.5e-161	568
iro	iro_cluster	nuh59	KLA	NODE_573_length_232_cov_0.841808	100	232	232	0	0	0	4385	4616	232	1	2.71e-119	429
iro	iro_cluster	nuh59	KLA	NODE_896_length_209_cov_0.974026	100	209	209	0	0	0	2423	2631	1	209	1.65e-106	387
iro	iro_cluster	nuh60	KLA	NODE_41_length_25459_cov_126.378523	100	9645	9645	0	0	0	1	9645	8787	18431	0	17812
iro	iro_cluster	nuh61	KLA	NODE_19_length_98130_cov_151.328290	99.99	9644	9645	1	0	0	1	9645	83137	92781	0	17806
iro	iro_cluster	nuh62	KLA	NODE_40_length_24311_cov_122.691128	100	9645	9645	0	0	0	1	9645	8786	18430	0	17812
iro	iro_cluster	nuh63	KLA	NODE_46_length_25457_cov_112.992048	100	9645	9645	0	0	0	1	9645	16672	7028	0	17812
iro	iro_cluster	nuh64	KLA	NODE_46_length_18684_cov_161.478287	99.357	9586	9648	55	4	7	1	9645	16291	6648	0	17466
iro	iro_cluster	nuh65	KLA	NODE_2_length_443023_cov_141.132978	97.523	6537	6703	145	7	21	250	6949	56364	49680	0	11439
iro	iro_cluster	nuh65	KLA	NODE_2_length_443023_cov_141.132978	94.014	2136	2272	132	4	4	6927	9197	57018	59286	0	3439
iro	iro_cluster	nuh65	KLA	NODE_2_length_443023_cov_141.132978	90.744	598	659	54	6	7	8992	9645	49683	49027	0	872
iro	iro_cluster	nuh66	KLA	NODE_39_length_29193_cov_147.110337	99.347	9586	9649	59	2	4	1	9645	4942	14590	0	17466
iro	iro_cluster	sgh01	KLA	NODE_45_length_25458_cov_150.504625	100	9645	9645	0	0	0	1	9645	16673	7029	0	17812
iro	iro_cluster	sgh02	KLA	NODE_17_length_98278_cov_153.536443	99.99	9644	9645	1	0	0	1	9645	83285	92929	0	17806
iro	iro_cluster	sgh03	KLA	NODE_39_length_25460_cov_99.858965	100	9645	9645	0	0	0	1	9645	8786	18430	0	17812
iro	iro_cluster	sgh04	KLA	plasmid	100	9645	9645	0	0	0	1	9645	106257	115901	0	17812
iro	iro_cluster	sgh05	KLA	NODE_45_length_25457_cov_129.040587	100	9645	9645	0	0	0	1	9645	8786	18430	0	17812
iro	iro_cluster	sgh06	KLA	NODE_44_length_25458_cov_164.524348	100	9645	9645	0	0	0	1	9645	16673	7029	0	17812
iro	iro_cluster	sgh07	KLA	chromosome	97.494	6535	6703	147	7	21	250	6949	1764594	1757910	0	11428
iro	iro_cluster	sgh07	KLA	chromosome	94.234	2141	2272	127	4	4	6927	9197	1765248	1767516	0	3467
iro	iro_cluster	sgh07	KLA	chromosome	90.455	597	660	55	7	8	8992	9645	1757913	1757256	0	863
iro	iro_cluster	sgh08	KLA	NODE_37_length_23649_cov_123.265534	99.979	9643	9645	2	0	0	1	9645	8656	18300	0	17800
iro	iro_cluster	sgh09	KLA	NODE_37_length_25458_cov_130.578987	99.99	9644	9645	1	0	0	1	9645	16673	7029	0	17806
iro	iro_cluster	sgh10	KLA	plasmid	100	9645	9645	0	0	0	1	9645	112029	121673	0	17812
iro	iro_cluster	sgh11	KLA	NODE_43_length_25458_cov_125.745896	100	9645	9645	0	0	0	1	9645	8787	18431	0	17812
iro	iro_cluster	sgh13	KLA	NODE_9_length_190639_cov_175.100365	99.99	9644	9645	1	0	0	1	9645	89331	79687	0	17806
iro	iro_cluster	sgh15	KLA	NODE_41_length_25458_cov_140.640357	100	9645	9645	0	0	0	1	9645	16673	7029	0	17812
iro	iro_cluster	sgh16	KLA	NODE_47_length_24605_cov_129.093564	100	9645	9645	0	0	0	1	9645	8787	18431	0	17812
iro	iro_cluster	sgh17	KLA	NODE_41_length_25458_cov_161.501909	100	9645	9645	0	0	0	1	9645	16672	7028	0	17812
iro	iro_cluster	sgh18	KLA	NODE_37_length_25458_cov_144.364563	100	9645	9645	0	0	0	1	9645	8786	18430	0	17812
iro	iro_cluster	sgh19	KLA	NODE_38_length_25457_cov_141.869144	100	9645	9645	0	0	0	1	9645	16672	7028	0	17812
iro	iro_cluster	sgh20	KLA	NODE_41_length_25459_cov_134.939616	100	9645	9645	0	0	0	1	9645	16674	7030	0	17812
iro	iro_cluster	sgh21	KLA	NODE_17_length_98130_cov_158.910834	99.99	9644	9645	1	0	0	1	9645	83137	92781	0	17806
iro	iro_cluster	sgh22	KLA	NODE_42_length_25456_cov_153.452738	100	9645	9645	0	0	0	1	9645	8786	18430	0	17812
iro	iro_cluster	sgh23	KLA	NODE_43_length_25456_cov_129.764379	100	9645	9645	0	0	0	1	9645	16671	7027	0	17812
iro	iro_cluster	sgh24	KLA	NODE_40_length_25458_cov_126.260009	100	9645	9645	0	0	0	1	9645	8786	18430	0	17812
iro	iro_cluster	sgh25	KLA	NODE_40_length_25459_cov_128.680562	100	9645	9645	0	0	0	1	9645	8786	18430	0	17812
iro	iro_cluster	ttsh01	KLA	NODE_42_length_25457_cov_120.883592	100	9645	9645	0	0	0	1	9645	16672	7028	0	17812
iro	iro_cluster	ttsh02	KLA	NODE_46_length_25459_cov_153.450677	100	9645	9645	0	0	0	1	9645	8786	18430	0	17812
iro	iro_cluster	ttsh03	KLA	NODE_16_length_98130_cov_143.509121	99.99	9644	9645	1	0	0	1	9645	83138	92782	0	17806
iro	iro_cluster	ttsh05	KLA	NODE_23_length_85603_cov_134.854818	99.99	9644	9645	1	0	0	1	9645	70610	80254	0	17806
iro	iro_cluster	ttsh06	KLA	NODE_40_length_25456_cov_124.813944	100	9645	9645	0	0	0	1	9645	8785	18429	0	17812
iro	iro_cluster	ttsh07	KLA	NODE_40_length_25458_cov_128.474196	99.99	9644	9645	1	0	0	1	9645	8786	18430	0	17806
iro	iro_cluster	ttsh08	KLA	NODE_37_length_25459_cov_144.292985	100	9645	9645	0	0	0	1	9645	16674	7030	0	17812
iro	iro_cluster	ttsh09	KLA	NODE_50_length_30024_cov_251.602856	99.979	9643	9645	2	0	0	1	9645	10928	20572	0	17800
iro	iro_cluster	ttsh10	KLA	NODE_39_length_25458_cov_142.054679	100	9645	9645	0	0	0	1	9645	16673	7029	0	17812
iro	iro_cluster	ttsh11	KLA	NODE_40_length_25459_cov_106.140057	100	9645	9645	0	0	0	1	9645	8786	18430	0	17812
iro	iro_cluster	ttsh13	KLA	NODE_30_length_29160_cov_131.534272	99.43	9592	9647	53	2	2	1	9645	4942	14588	0	17509
iro	iro_cluster	ttsh16	KLA	NODE_40_length_25458_cov_169.648427	100	9645	9645	0	0	0	1	9645	16673	7029	0	17812
iro	iro_cluster	ttsh17	KLA	NODE_39_length_21471_cov_101.202699	100	9645	9645	0	0	0	1	9645	8786	18430	0	17812
iro	iro_cluster	ttsh18	KLA	NODE_32_length_56847_cov_138.753522	99.99	9644	9645	1	0	0	1	9645	31613	41257	0	17806
iro	iro_cluster	ttsh19	KLA	NODE_22_length_94349_cov_156.927334	99.99	9644	9645	1	0	0	1	9645	19096	9452	0	17806
iro	iro_cluster	ttsh20	KLA	NODE_40_length_25458_cov_120.204622	100	9645	9645	0	0	0	1	9645	8786	18430	0	17812
iro	iro_cluster	ttsh21	KLA	NODE_3_length_457836_cov_114.504066	97.494	6535	6703	147	7	21	250	6949	385148	391832	0	11428
iro	iro_cluster	ttsh21	KLA	NODE_3_length_457836_cov_114.504066	94.234	2141	2272	127	4	4	6927	9197	384494	382226	0	3467
iro	iro_cluster	ttsh21	KLA	NODE_3_length_457836_cov_114.504066	90.592	597	659	55	6	7	8992	9645	391829	392485	0	867
iro	iro_cluster	ttsh22	KLA	NODE_38_length_25458_cov_152.171909	100	9645	9645	0	0	0	1	9645	16673	7029	0	17812
iro	iro_cluster	ttsh23	KLA	NODE_47_length_25457_cov_140.684670	100	9645	9645	0	0	0	1	9645	16672	7028	0	17812
iro	iro_cluster	ttsh24	KLA	NODE_35_length_25458_cov_113.553360	99.979	9643	9645	2	0	0	1	9645	8786	18430	0	17800
iro	iro_cluster	ttsh25	KLA	NODE_35_length_29033_cov_144.973739	99.347	9586	9649	59	2	4	1	9645	24092	14444	0	17466
iro	iro_cluster	ttsh26	KLA	NODE_37_length_25458_cov_120.046491	100	9645	9645	0	0	0	1	9645	8786	18430	0	17812
iro	iro_cluster	ttsh27	KLA	NODE_43_length_25459_cov_130.664069	100	9645	9645	0	0	0	1	9645	8786	18430	0	17812
iro	iro_cluster	ttsh28	KLA	NODE_36_length_25458_cov_121.796402	100	9645	9645	0	0	0	1	9645	16673	7029	0	17812
iro	iro_cluster	ttsh29	KLA	NODE_28_length_29171_cov_160.823808	99.43	9592	9647	53	2	2	1	9645	4942	14588	0	17509
iro	iro_cluster	ttsh31	KLA	NODE_41_length_25458_cov_134.772665	99.99	9644	9645	1	0	0	1	9645	8786	18430	0	17806
iro	iro_cluster	ttsh32	KLA	NODE_47_length_25456_cov_191.325656	99.99	9644	9645	1	0	0	1	9645	16671	7027	0	17806
iro	iro_cluster	ttsh33	KLA	NODE_37_length_25461_cov_148.537157	100	9645	9645	0	0	0	1	9645	8791	18435	0	17812
iro	iro_cluster	ttsh36	KLA	NODE_18_length_98130_cov_175.163559	99.99	9644	9645	1	0	0	1	9645	14994	5350	0	17806
iro	iro_cluster	ttsh38	KLA	NODE_39_length_24570_cov_109.819661	100	9645	9645	0	0	0	1	9645	8787	18431	0	17812
iro	iro_cluster	ttsh39	KLA	NODE_37_length_25459_cov_124.493859	100	9645	9645	0	0	0	1	9645	8786	18430	0	17812
iro	iro_cluster	ttsh40	KLA	NODE_38_length_25458_cov_114.436326	100	9645	9645	0	0	0	1	9645	8786	18430	0	17812
iro	iro_cluster	ttsh41	KLA	NODE_37_length_25458_cov_133.780223	100	9645	9645	0	0	0	1	9645	16673	7029	0	17812
iro	iro_cluster	ttsh43	KLA	NODE_43_length_25458_cov_130.228634	99.99	9644	9645	1	0	0	1	9645	8786	18430	0	17806
iro	iro_cluster	ttsh44	KLA	NODE_114_length_340_cov_1.042105	100	340	340	0	0	0	5229	5568	340	1	2.4e-179	628
iro	iro_cluster	ttsh44	KLA	NODE_149_length_307_cov_1.170635	100	307	307	0	0	0	7174	7480	1	307	5.31e-161	568
iro	iro_cluster	ttsh44	KLA	NODE_406_length_219_cov_0.896341	100	219	219	0	0	0	333	551	219	1	4.41e-112	405
iro	iro_cluster	ttsh44	KLA	NODE_428_length_216_cov_0.919255	100	216	216	0	0	0	4642	4857	216	1	2.05e-110	399
iro	iro_cluster	ttsh44	KLA	NODE_336_length_228_cov_0.861272	97.807	223	228	5	0	0	1833	2060	1	228	9.54e-109	394
iro	iro_cluster	ttsh44	KLA	NODE_497_length_206_cov_1.417219	100	206	206	0	0	0	8479	8684	206	1	7.43e-105	381
iro	iro_cluster	ttsh45	KLA	NODE_42_length_25457_cov_97.449768	100	9645	9645	0	0	0	1	9645	16672	7028	0	17812
iro	iro_cluster	ttsh47	KLA	NODE_23_length_83446_cov_141.574990	100	257	257	0	0	0	1	257	83137	83393	3.22e-133	475
iro	iro_cluster	ttsh48	KLA	NODE_40_length_25457_cov_120.595583	100	9645	9645	0	0	0	1	9645	16673	7029	0	17812
iro	iro_cluster	ttsh53	KLA	NODE_48_length_25455_cov_99.409724	100	9645	9645	0	0	0	1	9645	8786	18430	0	17812
iro	iro_cluster	ttsh55	KLA	NODE_37_length_25458_cov_139.080817	100	9645	9645	0	0	0	1	9645	16673	7029	0	17812
iro	iro_cluster	ttsh57	KLA	NODE_44_length_25457_cov_137.804976	99.99	9644	9645	1	0	0	1	9645	16672	7028	0	17806
iro	iro_cluster	ttsh58	KLA	NODE_56_length_22360_cov_177.796369	100	9645	9645	0	0	0	1	9645	8786	18430	0	17812
iro	iro_cluster	ttsh59	KLA	NODE_41_length_25457_cov_86.754114	100	9645	9645	0	0	0	1	9645	8786	18430	0	17812
iro	iro_cluster	ttsh60	KLA	NODE_43_length_25458_cov_143.245640	100	9645	9645	0	0	0	1	9645	8786	18430	0	17812
iro	iro_cluster	ttsh61	KLA	NODE_1_length_799738_cov_128.666245	97.523	6537	6703	145	7	21	250	6949	387598	394282	0	11439
iro	iro_cluster	ttsh61	KLA	NODE_1_length_799738_cov_128.666245	94.014	2136	2272	132	4	4	6927	9197	386944	384676	0	3439
iro	iro_cluster	ttsh61	KLA	NODE_1_length_799738_cov_128.666245	90.744	598	659	54	6	7	8992	9645	394279	394935	0	872
iro	iro_cluster	ttsh62	KLA	NODE_37_length_25458_cov_135.090383	100	9645	9645	0	0	0	1	9645	16673	7029	0	17812
iro	iro_cluster	ttsh64	KLA	NODE_60_length_548_cov_0.910751	100	548	548	0	0	0	2796	3343	548	1	0	1013
iro	iro_cluster	ttsh64	KLA	NODE_208_length_270_cov_1.023256	100	270	270	0	0	0	525	794	1	270	1.9e-140	499
iro	iro_cluster	ttsh64	KLA	NODE_258_length_243_cov_1.191489	100	243	243	0	0	0	6048	6290	243	1	1.94e-125	449
iro	iro_cluster	ttsh64	KLA	NODE_262_length_241_cov_1.112903	100	241	241	0	0	0	3803	4043	241	1	2.51e-124	446
iro	iro_cluster	ttsh64	KLA	NODE_265_length_239_cov_0.815217	100	239	239	0	0	0	6630	6868	239	1	3.25e-123	442
iro	iro_cluster	ttsh64	KLA	NODE_329_length_232_cov_0.841808	100	232	232	0	0	0	1232	1463	1	232	2.53e-119	429
iro	iro_cluster	ttsh64	KLA	NODE_390_length_224_cov_1.331361	100	136	136	0	0	0	9510	9645	1	136	5.88e-66	252
iro	iro_cluster	ttsh65	KLA	NODE_48_length_23315_cov_163.197463	99.99	9644	9645	1	0	0	1	9645	8655	18299	0	17806
iro	iro_cluster	010212-15595	BSI	1	97.494	6535	6703	147	7	21	250	6949	941939	948623	0	11428
iro	iro_cluster	010212-15595	BSI	1	94.234	2141	2272	127	4	4	6927	9197	941285	939017	0	3467
iro	iro_cluster	010212-15595	BSI	1	90.44	596	659	56	6	7	8992	9645	948620	949276	0	861
iro	iro_cluster	010510-33980	BSI	22	99.99	9644	9645	1	0	0	1	9645	79847	89491	0	17806
iro	iro_cluster	020212-29662	BSI	26	100	9645	9645	0	0	0	1	9645	8731	18375	0	17812
iro	iro_cluster	030114-15490	BSI	1	97.479	6534	6703	148	7	21	250	6949	610438	617122	0	11422
iro	iro_cluster	030114-15490	BSI	1	94.234	2141	2272	127	4	4	6927	9197	609784	607516	0	3467
iro	iro_cluster	030114-15490	BSI	1	90.592	597	659	55	6	7	8992	9645	617119	617775	0	867
iro	iro_cluster	040513-14721	BSI	29	100	9645	9645	0	0	0	1	9645	8731	18375	0	17812
iro	iro_cluster	040812-14943	BSI	21	99.979	9643	9645	2	0	0	1	9645	70960	80604	0	17800
iro	iro_cluster	061114-17647	BSI	26	100	9645	9645	0	0	0	1	9645	8731	18375	0	17812
iro	iro_cluster	070814-63389	BSI	38	99.979	9643	9645	2	0	0	1	9645	10873	20517	0	17800
iro	iro_cluster	071110-18900	BSI	32	100	9645	9645	0	0	0	1	9645	8731	18375	0	17812
iro	iro_cluster	080111-63202	BSI	22	99.99	9644	9645	1	0	0	1	9645	13595	3951	0	17806
iro	iro_cluster	090514-35970	BSI	68	100	9284	9284	0	0	0	1	9284	8731	18014	0	17145
iro	iro_cluster	100212-16391	BSI	10	99.43	9591	9646	54	1	1	1	9645	96761	87116	0	17507
iro	iro_cluster	100314-15669	BSI	21	100	9645	9645	0	0	0	1	9645	8731	18375	0	17812
iro	iro_cluster	110212-60438	BSI	92	100	9507	9507	0	0	0	1	9507	9507	1	0	17557
iro	iro_cluster	130510-30257	BSI	34	99.969	9642	9645	3	0	0	1	9645	10862	20506	0	17795
iro	iro_cluster	130914-37043	BSI	34	100	9645	9645	0	0	0	1	9645	14107	4463	0	17812
iro	iro_cluster	16112578	BSI	23	99.979	9643	9645	2	0	0	1	9645	33683	43327	0	17800
iro	iro_cluster	16112935	BSI	28	100	9645	9645	0	0	0	1	9645	8731	18375	0	17812
iro	iro_cluster	16113032	BSI	24	99.979	9643	9645	2	0	0	1	9645	14938	5294	0	17800
iro	iro_cluster	16114200	BSI	29	99.979	9643	9645	2	0	0	1	9645	19043	9399	0	17800
iro	iro_cluster	16114343	BSI	25	100	9645	9645	0	0	0	1	9645	8731	18375	0	17812
iro	iro_cluster	16114661	BSI	22	100	9645	9645	0	0	0	1	9645	16619	6975	0	17812
iro	iro_cluster	16114664	BSI	30	100	9645	9645	0	0	0	1	9645	8731	18375	0	17812
iro	iro_cluster	1623415	BSI	19	99.979	9643	9645	2	0	0	1	9645	13483	3839	0	17800
iro	iro_cluster	1623449	BSI	24	100	9645	9645	0	0	0	1	9645	8731	18375	0	17812
iro	iro_cluster	1623483	BSI	22	99.99	9644	9645	1	0	0	1	9645	33504	43148	0	17806
iro	iro_cluster	1675477	BSI	31	99.979	9643	9645	2	0	0	1	9645	10874	20518	0	17800
iro	iro_cluster	1675478	BSI	24	99.99	9644	9645	1	0	0	1	9645	19041	9397	0	17806
iro	iro_cluster	1675480	BSI	22	99.979	9643	9645	2	0	0	1	9645	14939	5295	0	17800
iro	iro_cluster	1675481	BSI	25	100	9645	9645	0	0	0	1	9645	8731	18375	0	17812
iro	iro_cluster	1675485	BSI	29	99.979	9643	9645	2	0	0	1	9645	19043	9399	0	17800
iro	iro_cluster	1675486	BSI	23	100	9645	9645	0	0	0	1	9645	16619	6975	0	17812
iro	iro_cluster	1675487	BSI	20	99.99	9644	9645	1	0	0	1	9645	11790	21434	0	17806
iro	iro_cluster	1675496	BSI	22	100	9645	9645	0	0	0	1	9645	16619	6975	0	17812
iro	iro_cluster	1690101	BSI	24	100	9645	9645	0	0	0	1	9645	16621	6977	0	17812
iro	iro_cluster	171011-17937	BSI	28	100	9645	9645	0	0	0	1	9645	8731	18375	0	17812
iro	iro_cluster	180411-37385	BSI	30	99.979	9643	9645	2	0	0	1	9645	16566	6922	0	17800
iro	iro_cluster	210312-65635	BSI	24	99.979	9643	9645	2	0	0	1	9645	33504	43148	0	17800
iro	iro_cluster	220413-39441	BSI	4	97.479	6534	6703	148	7	21	250	6949	434760	441444	0	11422
iro	iro_cluster	220413-39441	BSI	4	94.234	2141	2272	127	4	4	6927	9197	434106	431838	0	3467
iro	iro_cluster	220413-39441	BSI	4	90.592	597	659	55	6	7	8992	9645	441441	442097	0	867
iro	iro_cluster	220810-14414	BSI	19	99.99	9644	9645	1	0	0	1	9645	19043	9399	0	17806
iro	iro_cluster	230411-40332	BSI	12	99.99	9644	9645	1	0	0	1	9645	83302	92946	0	17806
iro	iro_cluster	240411-14788	BSI	36	99.99	9644	9645	1	0	0	1	9645	10622	978	0	17806
iro	iro_cluster	240512-16460	BSI	28	99.979	9643	9645	1	1	1	1	9645	8731	18374	0	17799
iro	iro_cluster	260610-38532	BSI	13	97.479	6534	6703	148	7	21	250	6949	111766	105082	0	11422
iro	iro_cluster	260610-38532	BSI	13	94.234	2141	2272	127	4	4	6927	9197	112420	114688	0	3467
iro	iro_cluster	260610-38532	BSI	13	90.592	597	659	55	6	7	8992	9645	105085	104429	0	867
iro	iro_cluster	270210-16361	BSI	21	99.979	9643	9645	2	0	0	1	9645	13484	3840	0	17800
iro	iro_cluster	2765	BSI	47	99.969	9642	9645	3	0	0	1	9645	11339	1695	0	17795
iro	iro_cluster	280313-35165	BSI	26	99.99	9644	9645	1	0	0	1	9645	44394	34750	0	17806
iro	iro_cluster	311213-59673	BSI	34	100	9645	9645	0	0	0	1	9645	8732	18376	0	17812
iro	iro_cluster	A1617166	BSI	27	100	9645	9645	0	0	0	1	9645	16619	6975	0	17812
iro	iro_cluster	BA1024	BSI	96	99.978	9191	9193	2	0	0	1	9193	6720	15912	0	16966
iro	iro_cluster	BA2641	BSI	32	99.99	9644	9645	1	0	0	1	9645	25966	35610	0	17806
iro	iro_cluster	BA266	BSI	82	100	2559	2559	0	0	0	6804	9362	1199	3757	0	4726
iro	iro_cluster	BA2843	BSI	136	99.985	6637	6638	1	0	0	1	6638	2430	9067	0	12253
iro	iro_cluster	BA779	BSI	59	100	9462	9462	0	0	0	1	9462	6589	16050	0	17474
iro	iro_cluster	BA828	BSI	45	99.979	9643	9645	2	0	0	1	9645	10538	20182	0	17800
iro	iro_cluster	BP13716	BSI	55	100	6775	6775	0	0	0	2871	9645	12392	19166	0	12512
iro	iro_cluster	BP13716	BSI	55	99.654	2879	2889	0	1	10	1	2879	8735	11623	0	5271
iro	iro_cluster	CM3204	BSI	40	100	9645	9645	0	0	0	1	9645	8731	18375	0	17812
iro	iro_cluster	CM3280	BSI	42	99.979	9643	9645	2	0	0	1	9645	8747	18391	0	17800
iro	iro_cluster	CM3543	BSI	27	97.479	6534	6703	148	7	21	250	6949	49732	56416	0	11422
iro	iro_cluster	CM3543	BSI	27	94.234	2141	2272	127	4	4	6927	9197	49078	46810	0	3467
iro	iro_cluster	CM3543	BSI	27	90.592	597	659	55	6	7	8992	9645	56413	57069	0	867
iro	iro_cluster	CM3560	BSI	29	99.99	9644	9645	1	0	0	1	9645	11853	2209	0	17806
iro	iro_cluster	CM3660	BSI	40	100	9645	9645	0	0	0	1	9645	8731	18375	0	17812
iro	iro_cluster	CM3757	BSI	32	99.99	9644	9645	1	0	0	1	9645	12141	2497	0	17806
iro	iro_cluster	COMRU-KPN-BC-2015-7	BSI	29	99.979	9643	9645	2	0	0	1	9645	19043	9399	0	17800
iro	iro_cluster	COMRU-KPN-BC-2016-14	BSI	13	89.53	590	659	64	4	5	8992	9645	1973	2631	0	830
iro	iro_cluster	COMRU-KPN-BC-2016-14	BSI	10	96.19	202	210	6	1	2	40	249	8444	8237	3.55e-93	342
iro	iro_cluster	COMRU-KPN-BC-2016-20	BSI	27	100	9645	9645	0	0	0	1	9645	16619	6975	0	17812
iro	iro_cluster	V11	BSI	16	99.438	177	178	1	0	0	5773	5950	23345	23522	1.28e-87	324
iro	iro_cluster	V17	BSI	33	99.99	9644	9645	1	0	0	1	9645	14743	5099	0	17806
iro	iro_cluster	V17	BSI	24	89.378	589	659	65	4	5	8992	9645	51976	51318	0	824
iro	iro_cluster	V2	BSI	27	99.99	9644	9645	1	0	0	1	9645	8259	17903	0	17806
iro	iro_cluster	V22	BSI	16	99.99	9644	9645	1	0	0	1	9645	19042	9398	0	17806
iro	iro_cluster	V24	BSI	1	97.494	6535	6703	147	7	21	250	6949	669803	676487	0	11428
iro	iro_cluster	V24	BSI	1	94.234	2141	2272	127	4	4	6927	9197	669149	666881	0	3467
iro	iro_cluster	V24	BSI	1	90.744	598	659	54	6	7	8992	9645	676484	677140	0	872
iro	iro_cluster	V4	BSI	27	100	9645	9645	0	0	0	1	9645	16619	6975	0	17812
iro	iro_cluster	V8	BSI	21	100	9645	9645	0	0	0	1	9645	8731	18375	0	17812
iroP	iroP	nuh01	KLA	NODE_45_length_25458_cov_115.470378	100	222	222	0	0	0	1	222	18067	18288	2.01e-115	411
iroP	iroP	nuh02	KLA	NODE_40_length_25458_cov_110.590914	100	222	222	0	0	0	1	222	18067	18288	2e-115	411
iroP	iroP	nuh03	KLA	NODE_51_length_30023_cov_139.347738	100	222	222	0	0	0	1	222	20209	20430	2e-115	411
iroP	iroP	nuh04	KLA	NODE_45_length_24920_cov_91.972612	99.099	220	222	2	0	0	1	222	14224	14445	4.28e-112	399
iroP	iroP	nuh05	KLA	NODE_37_length_25457_cov_176.644910	100	222	222	0	0	0	1	222	18067	18288	2.03e-115	411
iroP	iroP	nuh06	KLA	NODE_38_length_25458_cov_170.415423	100	222	222	0	0	0	1	222	7392	7171	2e-115	411
iroP	iroP	nuh07	KLA	NODE_45_length_25456_cov_194.522775	100	222	222	0	0	0	1	222	7390	7169	2.04e-115	411
iroP	iroP	nuh08	KLA	NODE_38_length_25458_cov_108.422234	100	222	222	0	0	0	1	222	7392	7171	2.03e-115	411
iroP	iroP	nuh09	KLA	NODE_35_length_42515_cov_92.817546	100	222	222	0	0	0	1	222	32701	32922	2.02e-115	411
iroP	iroP	nuh10	KLA	NODE_43_length_30025_cov_169.385385	100	222	222	0	0	0	1	222	20209	20430	2.04e-115	411
iroP	iroP	nuh12	KLA	NODE_34_length_25460_cov_239.929896	100	222	222	0	0	0	1	222	18069	18290	1.99e-115	411
iroP	iroP	nuh13	KLA	NODE_51_length_25455_cov_163.111496	100	222	222	0	0	0	1	222	18067	18288	2.02e-115	411
iroP	iroP	nuh14	KLA	NODE_33_length_29160_cov_117.514379	99.099	220	222	2	0	0	1	222	14225	14446	4.23e-112	399
iroP	iroP	nuh15	KLA	NODE_36_length_25456_cov_111.045077	100	222	222	0	0	0	1	222	18067	18288	1.99e-115	411
iroP	iroP	nuh16	KLA	NODE_50_length_9902_cov_111.573779	100	222	222	0	0	0	1	222	2512	2733	2.01e-115	411
iroP	iroP	nuh17	KLA	NODE_40_length_25460_cov_105.061523	100	222	222	0	0	0	1	222	18067	18288	2.05e-115	411
iroP	iroP	nuh18	KLA	NODE_45_length_25457_cov_152.919337	100	222	222	0	0	0	1	222	7391	7170	2.1e-115	411
iroP	iroP	nuh19	KLA	NODE_34_length_25458_cov_120.876274	100	222	222	0	0	0	1	222	18067	18288	1.98e-115	411
iroP	iroP	nuh20	KLA	NODE_40_length_25461_cov_177.025466	100	222	222	0	0	0	1	222	18067	18288	2.04e-115	411
iroP	iroP	nuh21	KLA	NODE_39_length_25458_cov_148.516160	100	222	222	0	0	0	1	222	18067	18288	2.04e-115	411
iroP	iroP	nuh23	KLA	NODE_38_length_25458_cov_185.864780	100	222	222	0	0	0	1	222	7392	7171	1.97e-115	411
iroP	iroP	nuh24	KLA	NODE_47_length_25458_cov_138.282289	100	222	222	0	0	0	1	222	7392	7171	2.05e-115	411
iroP	iroP	nuh25	KLA	NODE_45_length_30023_cov_159.980279	100	222	222	0	0	0	1	222	9815	9594	2.02e-115	411
iroP	iroP	nuh26	KLA	NODE_32_length_78347_cov_146.699918	100	222	222	0	0	0	1	222	9816	9595	1.96e-115	411
iroP	iroP	nuh27	KLA	plasmid	97.788	221	226	0	3	5	1	222	141981	141757	1.24e-107	385
iroP	iroP	nuh28	KLA	NODE_26_length_81945_cov_96.116107	100	222	222	0	0	0	1	222	72130	72351	1.89e-115	411
iroP	iroP	nuh31	KLA	NODE_46_length_25457_cov_163.206362	100	222	222	0	0	0	1	222	18067	18288	2.08e-115	411
iroP	iroP	nuh32	KLA	NODE_33_length_24310_cov_136.041723	100	222	222	0	0	0	1	222	6244	6023	2.01e-115	411
iroP	iroP	nuh33	KLA	NODE_38_length_25458_cov_150.211983	100	222	222	0	0	0	1	222	18067	18288	2.07e-115	411
iroP	iroP	nuh34	KLA	NODE_43_length_30025_cov_161.742776	100	222	222	0	0	0	1	222	20210	20431	2e-115	411
iroP	iroP	nuh35	KLA	NODE_35_length_25458_cov_156.186277	100	222	222	0	0	0	1	222	7392	7171	2.03e-115	411
iroP	iroP	nuh36	KLA	NODE_29_length_42675_cov_93.572384	100	222	222	0	0	0	1	222	36698	36919	1.96e-115	411
iroP	iroP	nuh36	KLA	NODE_29_length_42675_cov_93.572384	100	52	52	0	0	0	1	52	52	1	6.25e-21	97.1
iroP	iroP	nuh36	KLA	NODE_27_length_57686_cov_86.126789	95.146	196	206	10	0	0	17	222	57686	57481	7.32e-90	326
iroP	iroP	nuh37	KLA	NODE_30_length_29128_cov_181.576789	99.099	220	222	2	0	0	1	222	14225	14446	4.33e-112	399
iroP	iroP	nuh38	KLA	NODE_35_length_25458_cov_130.988230	100	222	222	0	0	0	1	222	7392	7171	2.04e-115	411
iroP	iroP	nuh39	KLA	NODE_41_length_25420_cov_190.767317	100	222	222	0	0	0	1	222	18369	18590	2e-115	411
iroP	iroP	nuh40	KLA	NODE_19_length_87579_cov_203.380330	100	222	222	0	0	0	1	222	82224	82445	2e-115	411
iroP	iroP	nuh41	KLA	NODE_43_length_25458_cov_122.939102	100	222	222	0	0	0	1	222	18067	18288	2.04e-115	411
iroP	iroP	nuh42	KLA	NODE_42_length_25457_cov_172.171168	100	222	222	0	0	0	1	222	7391	7170	2.06e-115	411
iroP	iroP	nuh44	KLA	NODE_46_length_23451_cov_123.491793	100	222	222	0	0	0	1	222	5385	5164	1.94e-115	411
iroP	iroP	nuh47	KLA	NODE_38_length_25459_cov_169.059676	100	222	222	0	0	0	1	222	18067	18288	2.06e-115	411
iroP	iroP	nuh48	KLA	NODE_33_length_25458_cov_159.763296	100	222	222	0	0	0	1	222	18067	18288	2.05e-115	411
iroP	iroP	nuh49	KLA	NODE_33_length_48680_cov_190.822848	100	222	222	0	0	0	1	222	42702	42923	1.96e-115	411
iroP	iroP	nuh50	KLA	NODE_37_length_25495_cov_247.455818	100	222	222	0	0	0	1	222	18068	18289	1.94e-115	411
iroP	iroP	nuh51	KLA	NODE_37_length_25458_cov_128.996772	100	222	222	0	0	0	1	222	18067	18288	2.03e-115	411
iroP	iroP	nuh52	KLA	NODE_45_length_25457_cov_154.668491	100	222	222	0	0	0	1	222	18067	18288	2.05e-115	411
iroP	iroP	nuh53	KLA	NODE_40_length_25459_cov_153.496733	100	222	222	0	0	0	1	222	7393	7172	2.04e-115	411
iroP	iroP	nuh54	KLA	NODE_35_length_29179_cov_159.978471	99.099	220	222	2	0	0	1	222	14224	14445	4.33e-112	399
iroP	iroP	nuh55	KLA	NODE_40_length_25462_cov_128.581060	100	222	222	0	0	0	1	222	18067	18288	2.03e-115	411
iroP	iroP	nuh56	KLA	NODE_40_length_25458_cov_133.417195	100	222	222	0	0	0	1	222	18067	18288	1.98e-115	411
iroP	iroP	nuh57	KLA	NODE_42_length_25457_cov_139.832651	100	222	222	0	0	0	1	222	7391	7170	2.04e-115	411
iroP	iroP	nuh58	KLA	NODE_37_length_25459_cov_180.104432	100	222	222	0	0	0	1	222	7393	7172	2.07e-115	411
iroP	iroP	nuh59	KLA	NODE_202_length_321_cov_0.815789	100	170	170	0	0	0	53	222	1	170	1.65e-86	315
iroP	iroP	nuh60	KLA	NODE_41_length_25459_cov_126.378523	100	222	222	0	0	0	1	222	18068	18289	2.02e-115	411
iroP	iroP	nuh61	KLA	NODE_19_length_98130_cov_151.328290	100	222	222	0	0	0	1	222	92418	92639	1.99e-115	411
iroP	iroP	nuh62	KLA	NODE_40_length_24311_cov_122.691128	100	222	222	0	0	0	1	222	18067	18288	2.02e-115	411
iroP	iroP	nuh63	KLA	NODE_46_length_25457_cov_112.992048	100	222	222	0	0	0	1	222	7391	7170	1.99e-115	411
iroP	iroP	nuh64	KLA	NODE_46_length_18684_cov_161.478287	98.649	219	222	2	1	1	1	222	7010	6790	7.02e-110	392
iroP	iroP	nuh65	KLA	NODE_2_length_443023_cov_141.132978	96.847	215	222	7	0	0	1	222	49390	49169	9.48e-104	372
iroP	iroP	nuh66	KLA	NODE_39_length_29193_cov_147.110337	99.099	220	222	2	0	0	1	222	14227	14448	4.27e-112	399
iroP	iroP	sgh01	KLA	NODE_45_length_25458_cov_150.504625	100	222	222	0	0	0	1	222	7392	7171	2.1e-115	411
iroP	iroP	sgh02	KLA	NODE_17_length_98278_cov_153.536443	100	222	222	0	0	0	1	222	92566	92787	1.97e-115	411
iroP	iroP	sgh03	KLA	NODE_39_length_25460_cov_99.858965	100	222	222	0	0	0	1	222	18067	18288	2.03e-115	411
iroP	iroP	sgh04	KLA	plasmid	100	222	222	0	0	0	1	222	115538	115759	2.03e-115	411
iroP	iroP	sgh05	KLA	NODE_45_length_25457_cov_129.040587	100	222	222	0	0	0	1	222	18067	18288	2.07e-115	411
iroP	iroP	sgh06	KLA	NODE_44_length_25458_cov_164.524348	100	222	222	0	0	0	1	222	7392	7171	2.04e-115	411
iroP	iroP	sgh07	KLA	chromosome	96.847	215	222	7	0	0	1	222	1757620	1757399	8.91e-104	372
iroP	iroP	sgh08	KLA	NODE_37_length_23649_cov_123.265534	100	222	222	0	0	0	1	222	17937	18158	1.98e-115	411
iroP	iroP	sgh09	KLA	NODE_37_length_25458_cov_130.578987	100	222	222	0	0	0	1	222	7392	7171	2.01e-115	411
iroP	iroP	sgh10	KLA	plasmid	100	222	222	0	0	0	1	222	121310	121531	2.06e-115	411
iroP	iroP	sgh11	KLA	NODE_43_length_25458_cov_125.745896	100	222	222	0	0	0	1	222	18068	18289	2.02e-115	411
iroP	iroP	sgh13	KLA	NODE_9_length_190639_cov_175.100365	100	222	222	0	0	0	1	222	80050	79829	2.05e-115	411
iroP	iroP	sgh15	KLA	NODE_41_length_25458_cov_140.640357	100	222	222	0	0	0	1	222	7392	7171	2.03e-115	411
iroP	iroP	sgh16	KLA	NODE_47_length_24605_cov_129.093564	100	222	222	0	0	0	1	222	18068	18289	2.11e-115	411
iroP	iroP	sgh17	KLA	NODE_41_length_25458_cov_161.501909	100	222	222	0	0	0	1	222	7391	7170	2.03e-115	411
iroP	iroP	sgh18	KLA	NODE_37_length_25458_cov_144.364563	100	222	222	0	0	0	1	222	18067	18288	2.04e-115	411
iroP	iroP	sgh19	KLA	NODE_38_length_25457_cov_141.869144	100	222	222	0	0	0	1	222	7391	7170	2.02e-115	411
iroP	iroP	sgh20	KLA	NODE_41_length_25459_cov_134.939616	100	222	222	0	0	0	1	222	7393	7172	2.04e-115	411
iroP	iroP	sgh21	KLA	NODE_17_length_98130_cov_158.910834	100	222	222	0	0	0	1	222	92418	92639	1.99e-115	411
iroP	iroP	sgh22	KLA	NODE_42_length_25456_cov_153.452738	100	222	222	0	0	0	1	222	18067	18288	2.04e-115	411
iroP	iroP	sgh23	KLA	NODE_43_length_25456_cov_129.764379	100	222	222	0	0	0	1	222	7390	7169	2.06e-115	411
iroP	iroP	sgh24	KLA	NODE_40_length_25458_cov_126.260009	100	222	222	0	0	0	1	222	18067	18288	2.01e-115	411
iroP	iroP	sgh25	KLA	NODE_40_length_25459_cov_128.680562	100	222	222	0	0	0	1	222	18067	18288	2.2e-115	411
iroP	iroP	ttsh01	KLA	NODE_42_length_25457_cov_120.883592	100	222	222	0	0	0	1	222	7391	7170	2.04e-115	411
iroP	iroP	ttsh02	KLA	NODE_46_length_25459_cov_153.450677	100	222	222	0	0	0	1	222	18067	18288	1.94e-115	411
iroP	iroP	ttsh03	KLA	NODE_16_length_98130_cov_143.509121	100	222	222	0	0	0	1	222	92419	92640	1.97e-115	411
iroP	iroP	ttsh05	KLA	NODE_23_length_85603_cov_134.854818	100	222	222	0	0	0	1	222	79891	80112	1.99e-115	411
iroP	iroP	ttsh06	KLA	NODE_40_length_25456_cov_124.813944	100	222	222	0	0	0	1	222	18066	18287	2.05e-115	411
iroP	iroP	ttsh07	KLA	NODE_40_length_25458_cov_128.474196	100	222	222	0	0	0	1	222	18067	18288	2.06e-115	411
iroP	iroP	ttsh08	KLA	NODE_37_length_25459_cov_144.292985	100	222	222	0	0	0	1	222	7393	7172	2.04e-115	411
iroP	iroP	ttsh09	KLA	NODE_50_length_30024_cov_251.602856	100	222	222	0	0	0	1	222	20209	20430	2.02e-115	411
iroP	iroP	ttsh10	KLA	NODE_39_length_25458_cov_142.054679	100	222	222	0	0	0	1	222	7392	7171	2.07e-115	411
iroP	iroP	ttsh11	KLA	NODE_40_length_25459_cov_106.140057	100	222	222	0	0	0	1	222	18067	18288	2e-115	411
iroP	iroP	ttsh13	KLA	NODE_30_length_29160_cov_131.534272	99.099	220	222	2	0	0	1	222	14225	14446	4.23e-112	399
iroP	iroP	ttsh16	KLA	NODE_40_length_25458_cov_169.648427	100	222	222	0	0	0	1	222	7392	7171	2.05e-115	411
iroP	iroP	ttsh17	KLA	NODE_39_length_21471_cov_101.202699	100	222	222	0	0	0	1	222	18067	18288	2.03e-115	411
iroP	iroP	ttsh18	KLA	NODE_32_length_56847_cov_138.753522	100	222	222	0	0	0	1	222	40894	41115	1.97e-115	411
iroP	iroP	ttsh19	KLA	NODE_22_length_94349_cov_156.927334	100	222	222	0	0	0	1	222	9815	9594	1.91e-115	411
iroP	iroP	ttsh20	KLA	NODE_40_length_25458_cov_120.204622	100	222	222	0	0	0	1	222	18067	18288	2.05e-115	411
iroP	iroP	ttsh21	KLA	NODE_3_length_457836_cov_114.504066	96.847	215	222	7	0	0	1	222	392122	392343	8.91e-104	372
iroP	iroP	ttsh22	KLA	NODE_38_length_25458_cov_152.171909	100	222	222	0	0	0	1	222	7392	7171	2.04e-115	411
iroP	iroP	ttsh23	KLA	NODE_47_length_25457_cov_140.684670	100	222	222	0	0	0	1	222	7391	7170	2.07e-115	411
iroP	iroP	ttsh24	KLA	NODE_35_length_25458_cov_113.553360	100	222	222	0	0	0	1	222	18067	18288	2.03e-115	411
iroP	iroP	ttsh25	KLA	NODE_35_length_29033_cov_144.973739	99.099	220	222	2	0	0	1	222	14807	14586	4.34e-112	399
iroP	iroP	ttsh26	KLA	NODE_37_length_25458_cov_120.046491	100	222	222	0	0	0	1	222	18067	18288	2.05e-115	411
iroP	iroP	ttsh27	KLA	NODE_43_length_25459_cov_130.664069	100	222	222	0	0	0	1	222	18067	18288	2.02e-115	411
iroP	iroP	ttsh28	KLA	NODE_36_length_25458_cov_121.796402	100	222	222	0	0	0	1	222	7392	7171	2.01e-115	411
iroP	iroP	ttsh29	KLA	NODE_28_length_29171_cov_160.823808	99.099	220	222	2	0	0	1	222	14225	14446	4.31e-112	399
iroP	iroP	ttsh31	KLA	NODE_41_length_25458_cov_134.772665	100	222	222	0	0	0	1	222	18067	18288	2.04e-115	411
iroP	iroP	ttsh32	KLA	NODE_47_length_25456_cov_191.325656	100	222	222	0	0	0	1	222	7390	7169	1.98e-115	411
iroP	iroP	ttsh33	KLA	NODE_37_length_25461_cov_148.537157	100	222	222	0	0	0	1	222	18072	18293	1.99e-115	411
iroP	iroP	ttsh36	KLA	NODE_18_length_98130_cov_175.163559	100	222	222	0	0	0	1	222	5713	5492	2.04e-115	411
iroP	iroP	ttsh38	KLA	NODE_39_length_24570_cov_109.819661	100	222	222	0	0	0	1	222	18068	18289	2.04e-115	411
iroP	iroP	ttsh39	KLA	NODE_37_length_25459_cov_124.493859	100	222	222	0	0	0	1	222	18067	18288	2.06e-115	411
iroP	iroP	ttsh40	KLA	NODE_38_length_25458_cov_114.436326	100	222	222	0	0	0	1	222	18067	18288	2.04e-115	411
iroP	iroP	ttsh41	KLA	NODE_37_length_25458_cov_133.780223	100	222	222	0	0	0	1	222	7392	7171	2.09e-115	411
iroP	iroP	ttsh43	KLA	NODE_43_length_25458_cov_130.228634	100	222	222	0	0	0	1	222	18067	18288	2.05e-115	411
iroP	iroP	ttsh45	KLA	NODE_42_length_25457_cov_97.449768	100	222	222	0	0	0	1	222	7391	7170	2.01e-115	411
iroP	iroP	ttsh48	KLA	NODE_40_length_25457_cov_120.595583	100	222	222	0	0	0	1	222	7392	7171	2.02e-115	411
iroP	iroP	ttsh53	KLA	NODE_48_length_25455_cov_99.409724	100	222	222	0	0	0	1	222	18067	18288	1.99e-115	411
iroP	iroP	ttsh55	KLA	NODE_37_length_25458_cov_139.080817	100	222	222	0	0	0	1	222	7392	7171	2.02e-115	411
iroP	iroP	ttsh57	KLA	NODE_44_length_25457_cov_137.804976	100	222	222	0	0	0	1	222	7391	7170	2.03e-115	411
iroP	iroP	ttsh58	KLA	NODE_56_length_22360_cov_177.796369	100	222	222	0	0	0	1	222	18067	18288	2.05e-115	411
iroP	iroP	ttsh59	KLA	NODE_41_length_25457_cov_86.754114	100	222	222	0	0	0	1	222	18067	18288	2.01e-115	411
iroP	iroP	ttsh60	KLA	NODE_43_length_25458_cov_143.245640	100	222	222	0	0	0	1	222	18067	18288	2.06e-115	411
iroP	iroP	ttsh61	KLA	NODE_1_length_799738_cov_128.666245	96.847	215	222	7	0	0	1	222	394572	394793	9.36e-104	372
iroP	iroP	ttsh62	KLA	NODE_37_length_25458_cov_135.090383	100	222	222	0	0	0	1	222	7392	7171	2.05e-115	411
iroP	iroP	ttsh65	KLA	NODE_48_length_23315_cov_163.197463	100	222	222	0	0	0	1	222	17936	18157	1.98e-115	411
iroP	iroP	010212-15595	BSI	1	96.847	215	222	7	0	0	1	222	948913	949134	9.41e-104	372
iroP	iroP	010510-33980	BSI	22	100	222	222	0	0	0	1	222	89128	89349	1.91e-115	411
iroP	iroP	020212-29662	BSI	26	100	222	222	0	0	0	1	222	18012	18233	2.02e-115	411
iroP	iroP	030114-15490	BSI	1	96.847	215	222	7	0	0	1	222	617412	617633	9.49e-104	372
iroP	iroP	040513-14721	BSI	29	100	222	222	0	0	0	1	222	18012	18233	2.01e-115	411
iroP	iroP	040812-14943	BSI	21	100	222	222	0	0	0	1	222	80241	80462	1.92e-115	411
iroP	iroP	061114-17647	BSI	26	100	222	222	0	0	0	1	222	18012	18233	2.03e-115	411
iroP	iroP	070814-63389	BSI	38	100	222	222	0	0	0	1	222	20154	20375	1.99e-115	411
iroP	iroP	071110-18900	BSI	32	100	222	222	0	0	0	1	222	18012	18233	2.02e-115	411
iroP	iroP	080111-63202	BSI	22	100	222	222	0	0	0	1	222	4314	4093	1.91e-115	411
iroP	iroP	100212-16391	BSI	10	99.099	220	222	2	0	0	1	222	87479	87258	4.23e-112	399
iroP	iroP	100314-15669	BSI	21	100	222	222	0	0	0	1	222	18012	18233	1.97e-115	411
iroP	iroP	110212-60438	BSI	92	100	222	222	0	0	0	1	222	226	5	2.02e-115	411
iroP	iroP	130510-30257	BSI	34	100	222	222	0	0	0	1	222	20143	20364	2.03e-115	411
iroP	iroP	130914-37043	BSI	34	100	222	222	0	0	0	1	222	4826	4605	2.03e-115	411
iroP	iroP	16112578	BSI	23	100	222	222	0	0	0	1	222	42964	43185	1.92e-115	411
iroP	iroP	16112935	BSI	28	100	222	222	0	0	0	1	222	18012	18233	2.01e-115	411
iroP	iroP	16113032	BSI	24	100	222	222	0	0	0	1	222	5657	5436	1.94e-115	411
iroP	iroP	16114200	BSI	29	100	222	222	0	0	0	1	222	9762	9541	1.93e-115	411
iroP	iroP	16114343	BSI	25	100	222	222	0	0	0	1	222	18012	18233	2.01e-115	411
iroP	iroP	16114661	BSI	22	100	222	222	0	0	0	1	222	7338	7117	2.01e-115	411
iroP	iroP	16114664	BSI	30	100	222	222	0	0	0	1	222	18012	18233	2.01e-115	411
iroP	iroP	1623415	BSI	19	100	222	222	0	0	0	1	222	4202	3981	1.99e-115	411
iroP	iroP	1623449	BSI	24	100	222	222	0	0	0	1	222	18012	18233	2.03e-115	411
iroP	iroP	1623483	BSI	22	100	222	222	0	0	0	1	222	42785	43006	1.89e-115	411
iroP	iroP	1675477	BSI	31	100	222	222	0	0	0	1	222	20155	20376	2.05e-115	411
iroP	iroP	1675478	BSI	24	100	222	222	0	0	0	1	222	9760	9539	1.85e-115	411
iroP	iroP	1675480	BSI	22	100	222	222	0	0	0	1	222	5658	5437	1.95e-115	411
iroP	iroP	1675481	BSI	25	100	222	222	0	0	0	1	222	18012	18233	2.03e-115	411
iroP	iroP	1675485	BSI	29	100	222	222	0	0	0	1	222	9762	9541	1.99e-115	411
iroP	iroP	1675486	BSI	23	100	222	222	0	0	0	1	222	7338	7117	2.01e-115	411
iroP	iroP	1675487	BSI	20	100	222	222	0	0	0	1	222	21071	21292	1.87e-115	411
iroP	iroP	1675496	BSI	22	100	222	222	0	0	0	1	222	7338	7117	2e-115	411
iroP	iroP	1690101	BSI	24	100	222	222	0	0	0	1	222	7340	7119	2.06e-115	411
iroP	iroP	171011-17937	BSI	28	100	222	222	0	0	0	1	222	18012	18233	2.01e-115	411
iroP	iroP	180411-37385	BSI	30	100	222	222	0	0	0	1	222	7285	7064	1.91e-115	411
iroP	iroP	210312-65635	BSI	24	100	222	222	0	0	0	1	222	42785	43006	1.93e-115	411
iroP	iroP	220413-39441	BSI	4	96.847	215	222	7	0	0	1	222	441734	441955	9.49e-104	372
iroP	iroP	220810-14414	BSI	19	100	222	222	0	0	0	1	222	9762	9541	1.94e-115	411
iroP	iroP	230411-40332	BSI	12	100	222	222	0	0	0	1	222	92583	92804	1.93e-115	411
iroP	iroP	240411-14788	BSI	36	100	222	222	0	0	0	1	222	1341	1120	2.02e-115	411
iroP	iroP	240512-16460	BSI	28	100	222	222	0	0	0	1	222	18012	18233	2.01e-115	411
iroP	iroP	260610-38532	BSI	13	96.847	215	222	7	0	0	1	222	104792	104571	9.59e-104	372
iroP	iroP	270210-16361	BSI	21	100	222	222	0	0	0	1	222	4203	3982	1.95e-115	411
iroP	iroP	2765	BSI	47	100	222	222	0	0	0	1	222	2058	1837	1.93e-115	411
iroP	iroP	280313-35165	BSI	26	100	222	222	0	0	0	1	222	35113	34892	1.9e-115	411
iroP	iroP	311213-59673	BSI	34	100	222	222	0	0	0	1	222	18013	18234	2e-115	411
iroP	iroP	A1617166	BSI	27	100	222	222	0	0	0	1	222	7338	7117	2.02e-115	411
iroP	iroP	BA2641	BSI	32	100	222	222	0	0	0	1	222	35247	35468	1.93e-115	411
iroP	iroP	BA266	BSI	82	100	81	81	0	0	0	1	81	3677	3757	4.62e-37	150
iroP	iroP	BA779	BSI	59	100	181	181	0	0	0	1	181	15870	16050	1.2e-92	335
iroP	iroP	BA828	BSI	45	100	222	222	0	0	0	1	222	19819	20040	1.99e-115	411
iroP	iroP	BP13716	BSI	55	100	222	222	0	0	0	1	222	18803	19024	2.3e-115	411
iroP	iroP	CM3204	BSI	40	100	222	222	0	0	0	1	222	18012	18233	2.03e-115	411
iroP	iroP	CM3280	BSI	42	100	222	222	0	0	0	1	222	18028	18249	1.98e-115	411
iroP	iroP	CM3543	BSI	27	96.847	215	222	7	0	0	1	222	56706	56927	9.64e-104	372
iroP	iroP	CM3560	BSI	29	100	222	222	0	0	0	1	222	2572	2351	1.86e-115	411
iroP	iroP	CM3660	BSI	40	100	222	222	0	0	0	1	222	18012	18233	2.04e-115	411
iroP	iroP	CM3757	BSI	32	100	222	222	0	0	0	1	222	2860	2639	1.96e-115	411
iroP	iroP	COMRU-KPN-BC-2015-7	BSI	29	100	222	222	0	0	0	1	222	9762	9541	1.98e-115	411
iroP	iroP	COMRU-KPN-BC-2016-14	BSI	13	95.946	213	222	9	0	0	1	222	2268	2489	2.05e-100	361
iroP	iroP	COMRU-KPN-BC-2016-20	BSI	27	100	222	222	0	0	0	1	222	7338	7117	2.03e-115	411
iroP	iroP	V17	BSI	33	100	222	222	0	0	0	1	222	5462	5241	1.97e-115	411
iroP	iroP	V17	BSI	24	95.495	212	222	10	0	0	1	222	51681	51460	9.38e-99	355
iroP	iroP	V2	BSI	27	100	222	222	0	0	0	1	222	17540	17761	1.99e-115	411
iroP	iroP	V22	BSI	16	100	222	222	0	0	0	1	222	9761	9540	1.92e-115	411
iroP	iroP	V24	BSI	1	96.847	215	222	7	0	0	1	222	676777	676998	9.16e-104	372
iroP	iroP	V4	BSI	27	100	222	222	0	0	0	1	222	7338	7117	2.03e-115	411
iroP	iroP	V8	BSI	21	100	222	222	0	0	0	1	222	18012	18233	2e-115	411
